# Supplementary material for: Sequences Encoding a Novel Toursvirus Identified from Southern and Northern Corn Rootworms (Coleoptera: Chrysomelidae)
Source: Viruses. 2022 Feb 15;14(2):397. doi: 10.3390/v14020397 (PMC8879594; doi:10.3390/v14020397)
Supplement: Supplementary file 1 [file viruses-14-00397-s001.zip]

Archive with 6 entries (5 files):
- Supplementary Materials Revised/
- Supplementary Materials Revised/File S1_ DiTV3a sequence.txt
- Supplementary Materials Revised/SupplementaryFigures.pdf
- Supplementary Materials Revised/Table S1.xlsx
- Supplementary Materials Revised/Table S2.xlsx
- Supplementary Materials Revised/Table S3.xlsx
