# Supplementary material for: Sequences Encoding a Novel Toursvirus Identified from Southern and Northern Corn Rootworms (Coleoptera: Chrysomelidae)
Source: Viruses. 2022 Feb 15;14(2):397. doi: 10.3390/v14020397 (PMC8879594; doi:10.3390/v14020397)
Supplement: Supplementary file 1 [file viruses-14-00397-s001.zip › Supplementary Materials Revised/File S1_ DiTV3a sequence.txt]

LOCUS       Exported                9099 bp ds-DNA     linear   UNA 22-JUL-2021
DEFINITION  natural linear DNA

KEYWORDS    DiTV3a_F1

ORGANISM  Diabrotica toursvirus 3a
REFERENCE   1  (bases 1 to 9099)
  
FEATURES             Location/Qualifiers
     source          1..9099
                     /organism="DiTV3a"
                     /mol_type="genomic DNA"
     CDS             3..503
                     /codon_start=1
                     /gene="DiTV3a_F1_ORF1"
                     /product="hypothetical protein"
                     /label=hypothetical protein*
                     /translation="QHELPVVLQNHVIGKCYHCNSHIFSNDTYKTDELTPDDTIIRCEN
                     CIQSKIKCENCDHTTSKIVNDECKEHSICYGCSYEGTLEVCICEICNELKCALCLDDNG
                     CAHCETISCSKCLRTCSCCEDQICNDCFSKGDVCEICEDEVCELCIEVVRKQIVCCDCA
                     NDL"
     CDS             621..1085
                     /codon_start=1
                     /gene="DiTV3a_F1_ORF2"
                     /product="IIV6_404L like"
                     /label=IIV6_404L
                     /translation="MLIRILREVSDSILPYFNKEDHIKLGLVYREKYINILLQQKKYNY
                     IVGLIIKKIYYVTYMKKTTLNILPQSIWDIISRHCHMKEWFILKYKSKINPKYLKANQS
                     CVRLLDSYRKFSKHFYNQWPEMKNSVCISCCSPTLNSSLCRFCNCFDISS"
     CDS             1130..2290
                     /codon_start=1
                     /gene="DiTV3a_F1_ORF3"
                     /product="DjTV_ORF44/AV955_gp066-like"
                     /label=DjTV_ORF44/AV955_gp066-like
                     /translation="MLLKGRTCFKPFTYPDFYDRWQKHERSHWLPTEVQMSEDINDWNN
                     KLQQKEKDFLINIFRFFTQGDIDVAGAYCTEYLPYFCKTPEICMLLCSIVAREAVHIDG
                     YSYLIETLGMPESTYREFLEYKEMSDKQRFIKKFQKGNFHLLNDKMTPSLFFAACLILS
                     LLIHPALFIIILSLSPIIWCNSYKYMQRKVKEQIAGGLALFSGFTEGMQLFSSFTMLLS
                     FPKNGLMKGMGQIVTWSIVDETQHTEGMIQLLKIFIKEYGTSSCKCNKILGCDCIRFDK
                     LKKTIKTLAKTMVDLEDEFINLAYKSYAEDEQFMGISKSSLKLYIRYIADKRLIAMDVE
                     PIFNISSNPLPEFEVMINAPINTNFFENRSTDYAKTGLLNWTSVWK"
     CDS             2354..2728
                     /codon_start=1
                     /gene="DiTV3a_F1_ORF4"
                     /product="Hypothetical protein"
                     /label=hypothetical protein
                     /translation="MDFLLWLLEYIPKNILRYLTEPEHFTLFNIYGYDYVHLLLVEKKY
                     SSVNYILQKVNINRCPDRILKELPDVCWDSIIINNRMTDKFVKKWRNQVVYSHDDHYDY
                     YDNYFESDEYLLLKERNEED"
     CDS             complement(2877..3422)
                     /codon_start=1
                     /gene="DiTV3a_F1_ORF5"
                     /product="Casein Kinase1, delta"
                     /label=casein kinase 1,  delta
                     /translation="MPVELEFYNILFRHPQRGFPYVISIENQTVKTKVYSKITNKNYFT
                     NETITVILQTLQKISDLGYSHNAVHINHILDDDGTPILIDYGKISKIGKKPHLFSIHNI
                     NFLSRNIMNHGTSNPLDDLESFGYTLLFIKKNKIISTLSAKEIFVENILIDDVKLKQYF
                     SLIRNKCTNHQKYINIFK"
     CDS             3631..6456
                     /codon_start=1
                     /gene="DiTV3a_F1_ORF6"
                     /product="DjTV_ORF1/AV955_gp001-like"
                     /label=DjTV_ORF1/AV955_gp001-like
                     /translation="MDIYIYDWKLEEINESRNFHTEIRIYGITQKDQSVCLALRNVKTR
                     LLLECENDLLSINLEQLKARMSSLIYNKKDVNSVKIVKRRRLYDVESKIFPFVEIFFSS
                     RIGMFSFIKRLSDLPWKFTPLETKSSTELQVMVRRHIQPCGWIHVKNFVSANLFTVCDL
                     EIEIDNENQITSSDVNSPVYMKVLSWDIEAKCKTIGKNPGSDITDCVFQISCCVKKNAT
                     VKYLLTLGECDQFSDDVTILYFDSEKELILGFAQLIKNEKPNILTGWNIFSFDTVFMIN
                     RAEHHKILNKFLTFGYNLSPGTVVSSKWNSKAFLKTDISYIECEGILSIDLIEVVRRDY
                     KLDSYSLNAASEHFLKNKKDDITFQDLMNAYEKFKNKEDHKKDFSAVGKYCVQDSNLVL
                     EMFDKLQTWLSLSEMSKTTSTPVMAVHIQGQQKKFYSQIYKYCYENDIVVDSRMTKGND
                     SYAGAYVFDPVPGLYEYVVPLDFASLYPSIIIAYNLDYTTICSPDVPLKEGTYWVMEWE
                     DHYGCPHDQNIIQKKTLDHLILNADKDVKKKLVAQRAALRKKLPTTVMCKSHKFHVKKH
                     EFYGKGVIPTIIQNLLDKRKLVRNEMKKITDSDHLALLNQKQLSYKISANSMYGATGVK
                     SGSLPLMEIAMCVTYTGRSSIQKAAEILKSLGGFIVYGDTDSNYVTFDIKGKTHKEKCE
                     LIWDKAIKVSKEISAHFPPPMKIDFEEVIYSKFMILTKKRYMYLSCDEHGNGDENKIGK
                     KGVLLSRRDNCAFIKKVYEEVVMAVFKGCSKDEVIDMVKLRILELFDGTYKEENLKITK
                     SVNDYDNCVVKYDEKSGRYRMGNYVIQNPELGTSRLPAQVQLEIKMIERGEEKSEGSRI
                     EYIVLNKPGAKKQCDKIENFKYYMNNKHEFPIDYSYYAERLLEPIDQIFISIYKTGIKE
                     DLKKLIKWLRE"
     CDS             complement(6574..6753)
                     /codon_start=1
                     /gene="DiTV3a_F1_ORF7"
                     /product="Hypothetical protein"
                     /label=hypothetical protein
                     /translation="MNILIILFTSIVIGMVVFMTMLLFGKKGLLYFSMAQAISIIIMLM
                     YSNENTFNKHCKIF"
     CDS             complement(6750..7079)
                     /codon_start=1
                     /gene="DiTV3a_F1_ORF8"
                     /product="Hypothetical protein"
                     /label=hypothetical  protein
                     /translation="MNSVLSLKYSKLFDKNIKILYDNHSDPWFLASDVGQILKYRSVHK
                     IIKEKIPKTNIKFSNSKLFINEVALYTLIINSNLHEAKLFTNWIKEHVIPKVVFTQIDS
                     RDLLK"
     CDS             7315..9057
                     /codon_start=1
                     /gene="DiTV3a_F1_ORF9"
                     /product="DjTV_ORF30/AV955_gp054-like"
                     /label=DjTV_ORF30/AV955_gp054-like
                     /translation="MSKPNYELDSLYDQVGLIRMKDSYLKSDEKSPQDRLSYVCNYFGS
                     DSEHSKRLYEYASKHWISFSTPILGFDARNKYSLPISCYLCYLDDNLPSMIDTLSEVNN
                     LSICGGGVSIKVNLRSPSEKSLGAIPHIKTYDSCMMAYKQGSRRGSYAIYMDVDHPEII
                     NFLDLRKSTGDYNLRCLNIHHAVNISDKFMNIIKNCTEIPNFVDDWELIDPYEKKVVST
                     VSAKLLWEKILSTRLQTGEPFICFIDTCNRFINPYQKSKNLRIYQSNLCTEIIVPTNAN
                     RSSLCCLSSLNLERYDEWKNNTTMIKDLMEMLDNVLNCFINRTEDNNRFKRIRESAIKE
                     KNIGIGVMGFHSYLQSKNISIESDGAKQINIDIFKWLHDTINVNNEKLGHERGEPEDIK
                     GSGKRFAYTMAVAPTATTSIIMGNTSPSIEPFRANVFRQDTVSGSHECYNKHLEKLFVQ
                     KGYGNKLRAKLWSNIIKNNGSVAHLKNYMTKEERNIFKTFTEVDQNTLITLASDRQHFI
                     DQGQSVNLTFAPTVDAKTLHTIHFNAWNYGLKTLYYCRSNKITNADNINIDTIDLKECV
                     ACSS"
ORIGIN
        1 cacagcatga acttccggtc gtgcttcaga atcacgtgat cgggaaatgt tatcattgta
       61 attcgcacat attttcaaat gatacttaca aaaccgatga attaacccct gatgatacca
      121 taataagatg tgaaaactgt atccaaagta aaataaaatg tgaaaactgc gatcatacaa
      181 catcaaaaat tgttaatgat gaatgtaaag aacattcaat atgttacggt tgttcgtacg
      241 aaggaacttt agaagtatgt atatgcgaaa tctgtaatga gcttaaatgc gctttgtgct
      301 tagatgataa tggatgcgca cattgcgaaa ccatttcgtg ctcaaaatgt ttacgtacat
      361 gcagttgttg tgaagaccaa atatgtaacg attgtttttc aaaaggagat gtctgtgaaa
      421 tatgcgaaga tgaagtttgt gaattgtgta ttgaagtggt ccgtaaacaa atcgtatgtt
      481 gtgattgtgc gaatgattta taagccaggc ccagatctac cattatatat acatttaaat
      541 ccaaataata tttttacagg ttcacagaac ctttaaaaat aaccaaggtt tataatataa
      601 aattacagat acaaaagata atgttaatta gaatattaag agaagtttcc gattccatac
      661 ttccttattt taataaagaa gatcatatta aactcggttt agtttaccgc gaaaaataca
      721 taaatatttt attacaacaa aaaaagtata attatattgt cggtttaata attaagaaaa
      781 tttattacgt tacgtatatg aaaaaaacaa cattaaatat acttcctcaa tctatatggg
      841 atattatatc tcgacattgt catatgaagg aatggtttat cttaaaatat aaatcaaaaa
      901 tcaatcctaa atatttaaaa gcaaatcaat cttgtgtgag attgttagat agttatcgaa
      961 aattttctaa acatttttat aatcaatggc cggaaatgaa aaactccgtg tgtatttcat
     1021 gttgttcccc gacattaaat tcttcactat gtagattctg taattgtttt gacatttctt
     1081 cgtaaaaaaa tgaatttata atttaatgat aacataatat atatataaaa tgttgttaaa
     1141 aggtagaact tgttttaaac cctttacgta tccagatttt tatgaccgat ggcaaaaaca
     1201 cgagcgaagt cattggcttc ccaccgaagt tcaaatgtcc gaagatataa acgactggaa
     1261 caataaatta caacaaaaag aaaaagattt tttgataaat atttttagat tttttactca
     1321 aggagacata gatgtggccg gagcatactg taccgaatac ttgccttatt tttgtaaaac
     1381 accggaaata tgcatgttgt tatgttctat tgtggcgaga gaagctgttc atatcgacgg
     1441 atattcttat ttaatagaaa ctttagggat gccagaatca acttacagag aatttttaga
     1501 gtataaagaa atgagtgaca agcaacggtt tataaaaaaa tttcaaaaag gaaatttcca
     1561 tcttcttaac gataaaatga caccttcgtt atttttcgcc gcgtgtttaa ttttatcttt
     1621 attaattcat cccgctttat tcataataat tttgtcattg tctcctatca tatggtgtaa
     1681 ctcgtataaa tacatgcaaa gaaaagtcaa agaacaaatc gccggaggat tggctttatt
     1741 ttcaggtttc acagagggaa tgcaattatt ttctagtttt acgatgttat tatcttttcc
     1801 taaaaatggg cttatgaaag gtatgggaca aatagtgaca tggtcaatag tagatgaaac
     1861 tcaacacacc gagggaatga tacaactgtt aaaaattttt ataaaagaat acggaacttc
     1921 ttcttgcaaa tgtaataaaa tattaggatg tgattgcatc cgttttgata aattaaaaaa
     1981 aacaattaaa actttagcta aaaccatggt tgatctagaa gacgaattta tcaatcttgc
     2041 ttataaaagt tatgcggaag acgaacaatt tatggggatt tctaaatctt ctcttaaatt
     2101 gtatatacgc tacatcgcgg acaaaagatt aatagccatg gacgtagaac caatttttaa
     2161 tatttcaagt aatccgttac ctgaattcga agttatgata aacgctccta taaacacaaa
     2221 cttttttgaa aatagaagta cggattatgc caaaactgga cttttaaact ggacttcggt
     2281 atggaaataa ttgaacgaca aagtgtaata ttttaattta tttttaaatt aaaataaaca
     2341 tatacaaaag attatggatt ttctattatg gcttttggaa tatattccaa aaaatatatt
     2401 acgttattta acagaaccag aacactttac gctgtttaat atttacggat atgattacgt
     2461 acatctttta cttgttgaaa aaaaatattc tagcgttaat tatattttac aaaaagttaa
     2521 tattaatcga tgtcctgaca gaattctaaa agaattgccc gatgtgtgtt gggatagcat
     2581 tattattaat aacagaatga ccgataaatt tgttaaaaaa tggagaaatc aagtggtata
     2641 ttcacatgat gaccattatg attattacga caattatttt gaatcagatg aatatttatt
     2701 acttaaagaa agaaatgaag aagattaaaa aatatagcaa agacattaag ttaaattctt
     2761 tcgaatctcg cgagccgtcg ggttggtaag ggaatatata tatatatata ataaacttcc
     2821 ggagtcaatt tgttaacatt ttcgttaaca aattaataac atatatcgtg aacagctcat
     2881 ttaaaaatgt ttatatattt ttgatgatta gtacatttat ttcttatcaa agaaaaatat
     2941 tgttttaatt ttacgtcgtc tattaaaata ttttccacaa atatttcttt tgcagataaa
     3001 gtagatataa ttttattttt tttgataaat aagagtgtat atccgaaaga ttctaaatcg
     3061 tcaagaggat tagaagtacc atgattcata atatttctgg ataaaaaatt aatattatgg
     3121 atagaaaata aatgcggttt tttcccaatc tttgaaattt tcccgtaatc gattaatata
     3181 ggagttccat cgtcgtccaa aatatgattt atatggaccg cattatgtga atatcccaag
     3241 tcagatattt tctgtaaagt ttgtagaatt accgtgatag tttcattcgt aaaataattt
     3301 ttatttgtta ttttagaata caccttagtt ttgacagttt gattttctat ggatattacg
     3361 tatggaaatc ctcgttgagg atgtctgaat aaaatattat aaaattccaa ttccacgggc
     3421 atttttgtta ttctttcaat gtaatcagga gtaaaagttc catcgtgtat tttaactaat
     3481 tcagaattta ttatttttaa agaatttatg atgtttctat ttattacttt taaattatct
     3541 attgttgtta tataatttgt gatgtaccat aattatgtaa aaaaaatcga tagggcggta
     3601 aaccaaaata ctaaatctaa taaataaaca atggatatat atatttatga ttggaaatta
     3661 gaggaaataa acgagagtag aaattttcac accgaaatta ggatttatgg aatcacacaa
     3721 aaagatcaaa gtgtttgtct ggctttaaga aatgtcaaaa cgagattatt attagaatgc
     3781 gaaaacgatt tattatctat aaatttagaa caacttaaag ccagaatgtc ttcattaatt
     3841 tacaataaaa aagatgtaaa ttccgttaaa attgtcaaac gccgacgatt atatgacgta
     3901 gaaagtaaaa tttttccttt cgtggagata tttttttcaa gtagaatagg aatgtttagt
     3961 tttattaaaa gattatcgga tttaccatgg aaatttaccc cgttggaaac aaaatcgtcg
     4021 acggaattac aagtaatggt gagacgacat atacaaccgt gtggttggat tcacgttaaa
     4081 aattttgttt ctgccaatct ttttaccgta tgcgacttgg aaatagaaat cgataacgaa
     4141 aatcagataa cttcttccga tgtaaactca ccggtttaca tgaaagtgtt atcatgggat
     4201 atagaagcca aatgtaaaac cataggaaaa aacccgggaa gtgacatcac tgattgtgtg
     4261 ttccaaattt cttgttgcgt taagaaaaat gcgaccgtta aatatttact tactttgggt
     4321 gaatgtgacc agttttccga cgatgtcaca atattatatt ttgattcaga aaaagaatta
     4381 atactgggat ttgcacaatt aatcaaaaac gaaaaaccta atattttaac cggctggaac
     4441 atctttagtt tcgacacagt ttttatgatc aatcgcgcgg aacatcataa aatcttaaat
     4501 aaatttctta ctttcggata taatttaagt ccgggaaccg tagtttcgtc aaaatggaat
     4561 tctaaagctt ttcttaaaac ggacataagt tacatcgagt gtgaaggaat tttatcaata
     4621 gatttaatag aagttgtgcg tagagactac aaattagata gctattctct aaatgcagct
     4681 tctgaacatt ttctgaaaaa taaaaaggat gatataacat ttcaagattt aatgaatgct
     4741 tacgaaaaat ttaaaaacaa agaagatcat aaaaaagatt tttcggccgt gggtaaatac
     4801 tgtgtacaag atagtaacct ggtgttggaa atgtttgata agttacaaac ttggcttagt
     4861 ttgtctgaaa tgtctaaaac tacttcgaca ccagtaatgg cagttcatat acagggtcag
     4921 cagaaaaaat tttatagtca gatttataaa tattgttacg aaaacgacat agtggtagat
     4981 tcacgtatga ccaaaggaaa tgattcgtat gccggtgcgt acgtttttga tccagtacct
     5041 ggtttgtacg aatacgtggt tcctcttgat tttgcaagtc tgtacccaag tataatcata
     5101 gcttataatt tagattatac taccatttgt agcccagatg ttccgttgaa agaaggaact
     5161 tattgggtca tggaatggga agatcattac ggatgcccac atgaccaaaa tataattcag
     5221 aaaaaaactt tagaccattt aattttaaac gcagataaag atgtgaagaa aaaattagtg
     5281 gctcaaagag cggctttacg gaaaaaactt cctaccacgg tcatgtgtaa aagtcataaa
     5341 tttcacgtaa aaaaacatga attttacggt aaaggagtta taccgacaat tattcaaaat
     5401 ttactggata aaagaaagtt ggtgagaaat gaaatgaaaa aaatcacgga ttctgatcac
     5461 ctggcgctgt taaatcaaaa acagttatcg tataaaattt cagctaattc catgtacgga
     5521 gccaccggag ttaaatcagg aagtttgcct ctgatggaaa tagccatgtg cgtaacttat
     5581 accggaagaa gtagtataca gaaagccgcc gaaattttaa aatcactcgg aggtttcata
     5641 gtgtacggtg acacggattc taattacgta acttttgaca tcaaaggaaa aacacataaa
     5701 gaaaaatgtg aacttatatg ggataaagcc attaaagttt ctaaagaaat ttcagcgcat
     5761 tttcctccgc cgatgaaaat agactttgaa gaagttattt attcaaagtt catgatactt
     5821 acaaaaaaac gatacatgta cttatcttgc gatgaacatg gaaatggcga tgaaaataaa
     5881 ataggtaaaa aaggagtctt gttgtcgcgg cgagataact gcgcttttat taaaaaggtt
     5941 tatgaagaag tggtcatggc ggtattcaaa ggatgttcaa aagatgaagt tatagacatg
     6001 gttaaattgc gaattttaga attatttgac ggaacatata aagaagaaaa ccttaaaata
     6061 accaaatcgg taaatgatta cgacaactgt gtggttaaat atgatgaaaa aagtggtaga
     6121 tacagaatgg gaaattacgt gatacaaaat ccggaactgg gtacgagcag actaccggct
     6181 caagtacaat tggaaattaa aatgatagaa agaggagaag aaaaaagcga aggttcgagg
     6241 atagaataca tagttcttaa taaaccaggt gctaaaaaac aatgtgacaa aatagaaaat
     6301 tttaaatatt acatgaataa taaacacgaa tttccaattg actactctta ctatgccgaa
     6361 cgactattag aacctattga tcagattttt atcagtattt acaaaacagg aataaaagag
     6421 gatttaaaaa aacttattaa atggttacgt gaatagtatt caaaccggga cattcattat
     6481 ttacgtatta aatggttacg ttaattatga ggttaatttc acatattttt tttaatggtg
     6541 tatataaacc attaaaaaaa cctacccgga ccattaaaaa attttacagt gtttattaaa
     6601 agtattttca tttgagtaca ttaacatgat aataatcgat attgcctgtg ccattgaaaa
     6661 atataaaagt cctttttttc caaataacag cattgtcata aaaactacca taccaatgac
     6721 aattgatgta aaaagtataa ttaatatatt cattttaata aatctctgga atctatttgt
     6781 gtaaaaacta cttttggtat aacgtgttct tttatccaat ttgtaaaaag tttagcttcg
     6841 tgaaggttgg aattaatgat aagagtgtat agagcaactt cgtttataaa taatttacta
     6901 ttactaaatt ttatatttgt tttaggtatt ttttctttaa ttattttgtg gacacttcta
     6961 tattttaaaa tttgccccac atccgatgcg agaaaccatg gatcggagtg attgtcgtat
     7021 aaaattttta tatttttatc aaaaagttta gaatatttta aacttaacac agaattcatt
     7081 tatattataa taattttttc aaaattccgg ttaagaatcc gccggaacaa ttaatattag
     7141 taacaatact atactaatta aaacaataaa ttaatggtgt gttattatgt aaataaagac
     7201 aataaagttc taattattaa gctgtgtttt aatatacttt tttaatttaa ccggtaaaaa
     7261 atgaacagtt atatttaaaa tttaagttaa aaaaattgta aaacatatta aataatgtca
     7321 aaacctaatt atgaattaga ttcattatat gaccaagtcg gtttaataag aatgaaagat
     7381 tcgtatctta aatcagatga aaaatcacct caagatagac tttcctacgt gtgcaattat
     7441 ttcggttcgg attcagaaca ttccaaacgg ttatacgaat acgccagcaa acattggatt
     7501 tccttttcaa cacctatatt aggattcgac gcgagaaata aatattcttt acctatttca
     7561 tgttatttat gttatttaga tgacaatttg ccgagtatga tcgatacttt atcggaagta
     7621 aataatttat ccatatgtgg aggtggtgtt tctattaaag tgaatcttag atctcctagt
     7681 gaaaaatcac ttggagctat tccacatata aaaacgtatg attcatgtat gatggcatac
     7741 aaacaaggtt ctagacgagg aagttacgcc atatacatgg atgtcgatca tccggaaatt
     7801 attaactttt tagatttgag aaaatcaaca ggtgattata atcttcgttg cttaaacatt
     7861 catcacgccg taaacatttc tgataaattt atgaacataa taaaaaattg tactgagata
     7921 cctaattttg tagatgattg ggaattaata gatccttatg aaaaaaaagt tgtgagcaca
     7981 gtttccgcaa aattattatg ggaaaaaatt ttgtcaacac gactacaaac tggtgaacct
     8041 tttatatgtt tcatagacac atgtaaccga tttataaatc cttatcaaaa aagtaaaaat
     8101 ttgagaattt atcaaagtaa tttgtgtacc gaaataatag ttcctacaaa tgcaaataga
     8161 agctctttat gttgtttatc ttctttaaat ttagaacgat acgacgaatg gaaaaataat
     8221 acgactatga ttaaagattt aatggaaatg ttagacaacg ttctgaactg ttttataaac
     8281 cgcacggaag acaataatag atttaaacgc ataagagaat ctgcgataaa agaaaaaaat
     8341 ataggtattg gagtgatggg atttcattct taccttcaga gtaaaaatat ttccatcgaa
     8401 agtgacggtg ccaaacaaat taacattgac atttttaaat ggttacacga caccataaat
     8461 gtaaataatg aaaaacttgg tcacgaaaga ggagaacccg aagacataaa aggttccgga
     8521 aaaagatttg cgtacacgat ggcagtggct cccacggcaa ctacgagtat cataatggga
     8581 aatacgagtc ctagtattga accatttaga gctaacgtat tcagacaaga tacggtctct
     8641 ggttctcatg aatgttataa caaacatttg gaaaagctgt tcgtacaaaa gggctacggg
     8701 aataaattac gcgctaaatt atggagtaac attattaaaa ataatggttc tgtggctcat
     8761 ttaaaaaatt atatgacaaa agaagaaaga aatattttta aaacttttac cgaagttgat
     8821 caaaatactt taatcactct tgcttcggac cgacaacatt ttatagatca aggacagtcc
     8881 gtaaatttaa catttgcgcc gacggtagat gccaaaactt tacacacaat tcattttaat
     8941 gcttggaatt acggacttaa aaccttgtat tattgtagat cgaataagat aactaacgcg
     9001 gataacatta acatagatac cattgattta aaagaatgtg tggcatgttc ttcttgacgc
     9061 ggataaaaat gtaattataa taatattaat attattata
//
LOCUS       Exported               19537 bp ds-DNA     linear   UNA 22-JUL-2021

KEYWORDS    DiTV3a_F2

FEATURES             Location/Qualifiers
     source          1..19537
                     /organism="DiTV3a"
                     /mol_type="genomic DNA"
     CDS             124..381
                     /codon_start=1
                     /gene="DiTV3a_F2_ORF1"
                     /product="Hypothetical protein"
                     /label=hypothetical protein
                     /translation="MNALSLQQLSANKIYHSIKDSEISVEQWYGKKECKIRFIIPKQIL
                     TNLNINCIKELKLQIVKNSKPFSSGCKLCPHILNHKELNF"
     CDS             500..2824
                     /codon_start=1
                     /gene="DiTV3a_F2_ORF2"
                     /product="DjTV_ORF114/AV955_gp105-like"
                     /label=DjTV_ORF114/AV955_gp105-like
                     /translation="MNLNIFNCEVKENNFLPSEVMNTIEYLHERYGSAIYIRISDNKLS
                     SFNRVHNSDYVNYWQWRIADGKQKGKVFFEGYDVGLLDNYYIKDFKIQSNVDWIKKLLS
                     LLCERRRIPDCEFFINSERMYPVINSNKNLADKIFNTLPDDLIPDNLHTVFSFTTSKDF
                     NDIPFPTFEDYERIMNSTFGIENYKSMKWEDKISEFVFRGHSVSENNLREKLVTLLMNN
                     SAVENVNVGITTFKYVPILETLEITIPNPNPRLLNYHIEKSKLSKSKFIFAVDGIGVYE
                     DIASLMFTGSCILKINSKWENWFTRCLIPGVHYLEISENLDNVHTVMNWCVNNDEKCKE
                     IGINSRTFATKLLSTNGILDYMQKVITEIPRATMFEVTRSEIQLEFQKQFLSQNITPDV
                     VVNFSLLTEIYEDRLNYGSNKALEMLDYRGDVRKFTTEEDVVNHTFIGKKCINYLAKEI
                     PNFRFVYGYKGMVAFEERLINTKPIKDFLLEKPKKKNIILIQIHMALQVAYERYCFYFN
                     KKNKEDFLVHKLKHPISIVYRLNCGNWVLKTKYVVIINNYSNCVVLDNFKISPFNKNKR
                     IFIGQIITNMTDVPDEPFSVLKKTVSAADIKKSKIKFGIVKEDLPIPEYNPRLIYDKIT
                     GTGDCHQKVYERVFKNEFPKEESQLGNCILKYEMTQNLHTTLADLNMNVNADIVLSSQL
                     QKCADLINLYYDKLIDKTKNIDFIFDDSTDLYGIQTVIKKYLKLCAIKITSKIQQIIKS
                     TIKDSISLGIRNTELFYAKKD"
     CDS             2828..3283
                     /codon_start=1
                     /gene="DiTV3a_F2_ORF3"
                     /product="DjTV_ORF2/AV955_gp039-like"
                     /label=DjTV_ORF2/AV955_gp039-like
                     /translation="MALVSIDVGTKNFGLFVCDKKFSPLVLENLDLRPYTSDRLKKMLD
                     HHLTDLEVDLIIIEKQLEKNKIACYVSCHLEMYFCIKYPDASLRFVSPKLKGIKTVSSY
                     KERKNLAVERMKKFFSEDDKTMSKINSLKKQDDIADAVCQLFAYFNI"
     CDS             3234..3827
                     /codon_start=1
                     /gene="DiTV3a_F2_ORF4"
                     /product="DjTV_ORF88/AV955_gp024-like"
                     /label=DjTV_ORF88/AV955_gp024-like
                     /translation="MTSPMPFVNFLPILIFNWVLFLTLCRKKNVYIINNDMENKIIVDS
                     IPTGIIINKNNEVDYNSQIIVELEKDINFEYAIVNEGEDTNALYIPSKKFTVIKHSNNN
                     GIYKKKLLLLKSDEKSNASVSIEISKLILLETMGPRGTVLLNSTETNNAEPWYKNPLYL
                     TGIFLIVILIAIFIFKSRRKNVVPGVNSGSIFVD"
     CDS             complement(3870..4712)
                     /codon_start=1
                     /gene="DiTV3a_F2_ORF5"
                     /product="Hypothetical protein"
                     /label=hypothetical protein
                     /translation="MTYNYYYEIIDLVSEYLNLSDAYNVIISFSLDPYYVKKNRGITLE
                     EIINAKKSIINTSLNNYFTDRYLMKKTVNDQLFDVISDNENYIRIINIYKSKQEKIKPF
                     YLVKYGVLTQNTPIFRKVINLKHINSVINFTDPYDKVIILINFYELDDLRIKNCFGYST
                     EKVRQILKNLSLEDEIKFYKNFPCFEFFCNYYLFKQKLVNLREIDKLNLFLRIPEVADK
                     IFNFHDLVERNVSLDEIKITSDEHFNEMFFMNTLSRIIKKFPEFRCKLSDRIKERLYQ"
     CDS             complement(4813..5223)
                     /codon_start=1
                     /gene="DiTV3a_F2_ORF6"
                     /product="DjTV_ORF100-like"
                     /label=DjTV_ORF100-like
                     /translation="MGIEELHEHVSFVEKIVLNVIELDKKTIMSKITNKNYYSLPFEIN
                     TITDFKILELKIYSESIIGTLLIYADVYKPTPGKIITISNFKIYNDNNIIFSSKRIQLM
                     ATATDILNTYTIQINEIKILGEYILCVGTVIN"
     CDS             5279..7681
                     /codon_start=1
                     /gene="DiTV3a_F2_ORF7"
                     /product="DjTV_ORF57-like"
                     /label=DjTV_ORF57-like
                     /translation="MVIITRIQSRNDIPYGVLSNGYEDYVNLDGKYWSSVLNYVTGDYN
                     NFILEPPYNFNFNRKWREMEKLMINIGIKHGIECKLENDPEFERLLIDSGTLPILYSSE
                     DLYVGVDFSTNNGDNIYGKWLTTYRNILLSNSSRIFYNLYVLDKLCKVAIYHESLEEYL
                     INATVDGFTLRMLIEKMYAKYGNLIDLPDKTMVEEIRQVSKQQFATKPEEVILNVIKQK
                     IRHVKEKNLKVLQDKIFYTFVSHVIKTYGINYTPEEFIKKVDVDEREYSTEIVYESYLR
                     NLLPNLQISYDLYIPSQEEIQRLEQLTITVNNTHILPRSKYNVIVDSRTSRLSLRDDRV
                     LITFKGNKFPSISHLIVYFIGSLILNFNPYDLILNSEDNKFFHIEISKQLLDRSLNNFK
                     ENYFVEKLKKGIYARIEQHPYLEVYLKSLSDNSQVILSDYEEKTTNEVYNDLRQKISWE
                     KLLKVKGNVVDFIDVDDFFLFILKEMVDNFFNIYSVCNLPDYSINNIRTVFHFFYETLP
                     GVNLKRINTMNFSYKNVSEYTKKLLGIQLSDDTCRFLKKKFMERILSAEYLAKNKFNTN
                     SIFMTKFLILESRHRIFQGEFVDPSRVYPSMESKERVAMVKIINTLCSLYKVTFITKDI
                     VDRAFFILTTTSQIYTEKHTNVVKTTESKNVSRRKDEDDFIHAEVDSEPEDSEEEIYET
                     GSESEPEYDPVAEAKAEAAAKAKAEAAAELEAESDPGNDSGDDYDDLNYDDIMFESSKK
                     IINADNLSSFILGNLNTDKEIAKYLNGKIKELSRCVYKNVFRINLWQ"
     CDS             complement(7827..8303)
                     /codon_start=1
                     /gene="DiTV3a_F2_ORF8"
                     /product="DjTV_ORF129/AV955_gp108-like"
                     /label=DjTV_ORF129/AV955_gp108-like
                     /translation="MESNALMSKLCFWDKHQLPADKTPVMCPIDFKPKQVIRQKKEYIF
                     NHNVAESWNKINIDENIKISPSEIYYDDIFCSKECCLAWINDNHKNPAYGKSKYLFHML
                     YPEVLPANHWRVLKLFGGFMSIEEFRNFYGNYINTDVTFITTDNKFNKIYRFDK"
     CDS             complement(8377..8964)
                     /codon_start=1
                     /gene="DiTV3a_F2_ORF9"
                     /product="Hypothetical protein"
                     /label=hypothetical protein
                     /translation="MVVKRINETDDSSWVINPLTGRKIKIDGPAYKQLEKKTLDCDKWK
                     QGLIKTTPAMEKQFAKLCLDSDTCADWKSGELNPTPMMEKYLNNVCEPDTEAGPSRGRS
                     PTRARSRSPSKTRKGSPARKKSPTRKKSPARKKSPARKKSPARKKSPSPKIISGKDFQL
                     LCKIVDKTQKGVDAATDTPLFHQPRDNKRLSY"
     CDS             8979..11594
                     /codon_start=1
                     /gene="DiTV3a_F2_ORF10"
                     /product="DjTV_ORF71/AV955_gp020-like"
                     /label=DjTV_ORF71/AV955_gp020-like
                     /translation="MLKFYLPLYENDKLSSYKEFNDIIDVAEYIPVYSGTPLQHQEIIS
                     NIMSGSSPINNLLLVHDMGTGKTCTSIYAIEKNIRDNIYGMKQALILNRGKAIMNNFIN
                     ELVNKCTVNYRGSKKLWSKFYTFETFEIFSKKIKAMSDETIKRKYNNTFVVIDEVHNII
                     NEESETYNNISRFLSLLCNKKLLLLTGTPVKDTPENVIPILNLLFDKQEDKFVSKTFFQ
                     TYYDSLGNLTTSFKNKLMGKISYLKSSESEIPVDYKGKLHFDLKKFKSVVHYMSLHQST
                     HYLKAFKKDSYEKGIYTNSKQAVRFVFPNGSYGNDGFNTYISEKSKKYKLKDTFKTELI
                     KYGSDVESILKRIKDCSVKYEYIIRKILEAESRGEKSLVYDDLIRGSGLILFSLLLNFI
                     GFTKYRLLTSETSLSEISSIQKKFNEDIFGETISVILGSKVISEGFTFTDVMHEHIVPH
                     WNNTETMQVVARGIRLGSHNKILQHRPDSFVTVYRHITVSTKKDYHKSIDYLMFKTSEN
                     KELEIDKILNVFKEIAVTCNSFIERNGGGKCLDPSPPGELVKENFFSNTFTETEKNFTV
                     VKNFFKNIYCSHILEIQKMTGIEIITLLNTLEILIAKKEFIINDKGVKCFLNENNNFFF
                     LTEDIRKENDIRMSFYTNELKPWTTMTDTEEYLHAIEIATGNKISTLRQVEIAVTSKML
                     HKDTELCNKILNDNEGIWHITKDEKTGAVWDPEDNKYMRCLNDPEAQEPWKNWKKCGKQ
                     SKITVIQDLSEKTVNIEKEFKNISSYYGLRNDYLNEFCIKKISDETDQTIELDRRKIAS
                     GKRCTNWTKKDLRKVSDNLNITWSENESRGVICKNIHDKMKTLNLVVKNRSCGVQTKRK
                     "
     CDS             complement(11641..12321)
                     /codon_start=1
                     /gene="DiTV3a_F2_ORF11"
                     /product="UMP-CMP kinase 2-like"
                     /label=UMP-CMP kinase 2-like
                     /translation="MELFKNRKEILLYLYSKKQYVEVRELLFLYKKSYSDNKFGSRIFP
                     VYVLEGLDGTGKTSMSYRIASEHKFIRWSSPSKTIKHLKGFFNAQEDKQLRLAFYLLGN
                     YIAMNEIAVMRKKKPVIVDRFFHSTCASYYANLRECEYSEEILRWPKDLMKPTCIFFLN
                     IPEEIRAKICKSKTLKQTEEEIKLLSDPVFRNNFINLFLKIKCKNFYEVENEKQIVDII
                     SACT"
     CDS             complement(12308..12898)
                     /codon_start=1
                     /gene="DiTV3a_F2_ORF12"
                     /product="Thymidylate kinase"
                     /label=thymidylate kinase
                     /translation="MGKFIVFEGLDRSGKTTQCAMLRNYLSSKGNVESINYPLRDTNIG
                     KQITKCLNKEISLNPVILHMLFSANRWESKEHLENLIKNNDFVICDRYSYSGIAYSSVV
                     LDVNLCKKTEIGLPTPDLVIFLDCEVEKLTTRDLFGKELFEKVSYLTKVRNNYLTIKSE
                     DKNIDWFTVQADDTKESIHSQIINYINKIYGVV"
     CDS             complement(13092..13637)
                     /codon_start=1
                     /gene="DiTV3a_F2_ORF13"
                     /product="Hypothetic protein"
                     /label=hypothetic protein
                     /translation="MVDSLIKLSAAVVYNYRLPQHELPDVLKNYVSGNCYHCHNYVYSG
                     NKIDRYMSCEKCSMSDKKCFYCLCPTTYTSACLYHIVCRGCELSTSYCGKCGTLTLGKC
                     CEENYCLKHTTCGTCSPKCKYCVDCHDCQVPLYNCKWCLRSVCDNCVIHCVVCETQYLC
                     YDCEEINGDNELLCASCL"
     CDS             complement(13775..14128)
                     /codon_start=1
                     /gene="DiTV3a_F2_ORF14"
                     /product="Hypothetical protein"
                     /label=hypothetical protein
                     /translation="MATISYPSYVNVEQFCLLLKNYFRSKYPIRMITIDNCIENGNKLF
                     LAAVVLPGQDNIVTVSSIYSDDRLSLYHLAYQLENAINKRVDALPYIVDKRHNSNCCWS
                     NPECEEGPDTCGC"
     CDS             complement(14210..15589)
                     /codon_start=1
                     /gene="DiTV3a_F2_ORF15"
                     /product="DNA ligase"
                     /label=DNA ligase
                     /translation="MNLEKLQNKVKKYDYFYHDKGISLIPDEEYDCLTYLINDLQINKK
                     NVDTIPAKPGKYKLPIQMWSLDKKFVVDSVDHVVVMDKLDGVSCLLYKKKAFTRGNGIY
                     GTNITSVINPDIFDKFDNESYAVRGELVVKKTNLDSKFSNCRTMVCSYVSRQFFSEKIE
                     FVAYELLSLRDAYDKSPSEQLQFLNKSGIPTVDYTVGTFTTEQISDILLYRTENSPYCI
                     DGVVISYEKMMRKSAMLRSNPKYCFAFKKNTSGIKTTIKNIIWNIGKSGTKIPIIEIEQ
                     IVIDGTKINRVSGHNILYMKDKQLGIGAVVEVIKSGKIIPYISRVYKPSLDIPEDIKTA
                     EEVKMEMEISKMIFFAKLLKIYGLGSKKTAERFVSEGITPNDIILGNHLERLNKISMIN
                     KNLYKTVFSLYEKIRSATDVEILASVCFFGDGFSTKKIEKLCTFPKEAQEFLKQKHTIW
                     N"
     CDS             complement(15668..15820)
                     /codon_start=1
                     /gene="DiTV3a_F2_ORF16"
                     /product="Hypothetical protein"
                     /label=hypothetical protein
                     /translation="MFINFFNGKFPLRDRGPVTPIRLKHPSRSPTIRFLTKTKCPCCYY
                     FFFQF"
     CDS             complement(15827..16663)
                     /codon_start=1
                     /gene="DiTV3a_F2_ORF17"
                     /product="DjTV_ORF90/AV955_gp035-like"
                     /label=DjTV_ORF90/AV955_gp035-like
                     /translation="MMNLHSEFNFDDEQHIVTNSIPCIKSINKKFCGVFDAAGLWISNE
                     SLVSSGWRKSCSSDCDDNCDQHYVNTKEHNLDTQTGVVLGKGIISPRMCILRSTDLLKI
                     HKGKIEGVWNKGDGYYKDEYGMKKYTCAKRFLVLFVDKENKLLHEKAIQLTAKGNFQVN
                     FSMQLDIFKKEFQSVYSNIKRIPRGSMNELWNAMCIFTPTFQSEIVGKPPFQSHACITY
                     YKEKITDKNWLNYCVGYDPKITKTIVNIYNETDKWNKFAHITINSLDMDSLSINSD"
     CDS             complement(16742..17494)
                     /codon_start=1
                     /gene="DiTV3a_F2_ORF18"
                     /product="DjTV_ORF115/AV955_gp081-like"
                     /label=DjTV_ORF115/AV955_gp081-like
                     /translation="MFKLLWKFTLSIFKKKIARLIMMSTLFFIMRILCIKEIELTYNPE
                     ILKIKKSIVVSNHINNLDWFIIYISLNVLKKNNIIYNAKKSLRFITKLIRKLKIANFIF
                     LNRKLNYDLITLITACNTIKQHPEFHVVLFPEGTLITNKKSASINEQRIKRRNLNIITK
                     NVMIPKTSGFMILLKELQINYIINSTLSYDFDNKKVLISLDVVKAPFENKDKWLINLFL
                     QKEKGLNQINNGLKINLTTFNVIESFIG"
     CDS             complement(17592..17918)
                     /codon_start=1
                     /gene="DiTV3a_F2_ORF19"
                     /product="Hypothetical protein"
                     /label=hypothetical protein
                     /translation="MDVKKISDDFFLFKFDMESEIISCKIVENKKYYDISYHLNKHFNS
                     DNKIHDILLKNIVVKIIHNDNIYILEHDFIIVSTWFFNISSTKSFIKFIEIFFYIKCYF
                     NDLK"
     CDS             complement(18029..18469)
                     /codon_start=1
                     /gene="DiTV3a_F2_ORF20"
                     /product="Acyl-CoA-binding  domain containing  protein"
                     /label=Acyl-CoA-binding  domain containing  protein
                     /translation="MDKINDLFNITVKVIHDAPEEGPVVIGSIQRLRLYSLYKVATEGE
                     NTTEKPPIWNIFDRSKWYAWKNLNITKDEAKILYVREFCDILMDLFLSNEQCENLLNDN
                     VTLIKSLISATEMKKLTDFIMSNPDITPEYAQVVTKFYDDNF"
     CDS             complement(18514..18789)
                     /codon_start=1
                     /gene="DiTV3a_F2_ORF21"
                     /product="Hypothetical protein"
                     /label=hypothetical protein
                     /translation="MDKLTVFYCAESTIFTGSILNYKSIQRSKLLFSRHFIFISQIINL
                     FKQVIKFAHTKVILLLFRVWIRSHKSSRVRRCLDGTAEMKIYYKNY"
     CDS             18685..19179
                     /codon_start=1
                     /gene="DiTV3a_F2_ORF22"
                     /product="DjTV_ORF58/AV955_gp095-like"
                     /label=DjTV_ORF58/AV955_gp095-like
                     /translation="MSTKKKFTPLDTFIIKNTPCKNGRFCTVENCQFIHELKTKMCKYA
                     EKCKNRQKCTFAHLPSELYIPDCRFGSKCNKKDVCKFKHPIMLIIPNSPPKESVPESED
                     FPVFQTDISIEEKNDILNYTEMRQIIKYSSFSDLHGNTEELIGQYKNILDFKKIIFNIS
                     K"
ORIGIN
        1 ggctgtagca ccaatgatga tgatacatgt ttaatttcta tgataagttt aatcatagaa
       61 attgtgtgtt ttaaatttga aaattacgtt tacggataaa aattcaattg tatacataga
      121 gccatgaatg ctttatcttt gcaacaactt tccgcaaata aaatttatca ttctataaaa
      181 gattcggaaa taagtgtgga acaatggtac ggaaaaaaag aatgtaaaat acgatttata
      241 attcctaaac aaatactaac aaatctaaat attaattgta ttaaagaact gaaattacaa
      301 atcgtaaaaa attctaaacc tttttcgtcc ggatgtaaac tttgtccaca catactaaac
      361 cacaaagaat taaactttta aacccgaatt ccgaattccg aattccgaat tcctatgatt
      421 ttcggatcat aggaatattt atggatccta aaaaatgata taatttatac atattacaaa
      481 caaatgttta ttataaataa tgaacctaaa tatttttaat tgtgaagtta aagaaaataa
      541 ttttcttcct tccgaagtta tgaatactat agagtattta cacgaaagat acggatccgc
      601 tatttacatc aggatatcgg ataataaact ttcttcattt aaccgagttc ataattccga
      661 ttacgtaaat tactggcaat ggcgtatcgc ggatggaaaa caaaaaggaa aagttttttt
      721 cgaaggttac gacgtaggtt tattagataa ctattacata aaagatttta aaatacaaag
      781 taacgtagac tggataaaaa aattgttatc tttgttgtgt gaacgacgcc gaattccgga
      841 ttgcgaattt tttataaata gtgaacgaat gtatccggtt atcaattcaa ataaaaattt
      901 agcggataaa atatttaata ctcttccgga tgatctaata cctgacaacc ttcacaccgt
      961 atttagtttt accacttcta aagattttaa tgacattccc tttccaacat tcgaagacta
     1021 cgaaagaatt atgaacagta cgttcggcat agaaaattat aaaagtatga aatgggaaga
     1081 taagatttcc gaatttgtat ttcgcggaca ttccgtttcc gaaaataatt tacgtgaaaa
     1141 attagttacg cttttgatga acaattctgc cgtcgaaaat gtcaacgtcg ggataacaac
     1201 ttttaaatac gtaccgattt tagaaactct tgaaattact attccaaatc caaatccgcg
     1261 attattaaat taccatatag aaaagtcaaa gttatcaaaa agtaaattta ttttcgccgt
     1321 agacggaata ggtgtttacg aggacatcgc gtcgttgatg ttcaccggct cctgtatttt
     1381 aaaaataaac agtaaatggg aaaattggtt caccagatgt ttaattcccg gcgtacatta
     1441 tttagaaatt tcagaaaatt tagataacgt tcatactgtc atgaattggt gtgttaataa
     1501 cgatgaaaaa tgcaaagaaa tcgggataaa ctctagaact tttgccacta aattgttgtc
     1561 caccaatggt atcttagatt atatgcagaa agttataacc gagataccac gagcgacgat
     1621 gtttgaagta actagatctg aaatccaact tgaatttcag aaacaatttc tatcccaaaa
     1681 tattactccg gacgtggtgg tcaactttag tttactcacg gagatttacg aagataggtt
     1741 aaattacggt tcaaataaag ctttagaaat gttggattat cgcggagatg tcagaaagtt
     1801 taccaccgaa gaagatgtag taaatcatac ctttattgga aaaaaatgta taaactattt
     1861 agctaaagag attccaaatt tcagattcgt ctacggttac aaaggaatgg ttgcctttga
     1921 ggaacgacta ataaatacaa aacctatcaa agatttctta ttggagaagc ctaaaaagaa
     1981 aaatataatt ttaatacaga ttcacatggc tcttcaagtc gcgtacgaac gatactgttt
     2041 ttacttcaac aaaaagaaca aagaagattt tttagttcat aaattaaaac atccgataag
     2101 tatcgtttac agattaaatt gcggtaactg ggttctgaaa acaaagtatg tcgtgataat
     2161 aaataattat tctaattgcg tagttttaga taattttaaa atttccccgt ttaataaaaa
     2221 caaaagaatt tttatcggac aaataattac aaacatgaca gacgtccccg acgaaccttt
     2281 ttccgtttta aaaaaaactg tttcggccgc ggatattaaa aaaagtaaaa ttaaatttgg
     2341 aatcgtgaaa gaagatttgc cgattccgga atataatcca cgacttattt atgataaaat
     2401 aactggaacc ggagattgtc atcaaaaagt ttacgaacga gtttttaaaa acgaatttcc
     2461 taaagaagaa tcgcaacttg gaaattgtat tcttaagtat gaaatgacac aaaatttaca
     2521 cacgacctta gcagatctta atatgaatgt taacgctgat atagtattaa gttctcaatt
     2581 acaaaaatgc gcggatttaa taaacttata ctacgataaa ttaatagata aaacaaaaaa
     2641 tatagatttt atctttgacg attcgacaga tttatacggt attcaaaccg tgattaaaaa
     2701 atatttaaaa ttgtgcgcga taaaaattac atcaaagata caacagataa ttaaatccac
     2761 tattaaagat agcatctcac tgggaataag aaatactgaa ttattttacg caaaaaaaga
     2821 ttaaggcatg gcattggtgt caatagatgt aggtactaaa aattttggac tttttgtttg
     2881 cgataaaaaa ttttcacctt tagttttaga aaatttagat cttagacctt atacttccga
     2941 tagattaaaa aaaatgctcg accatcatct aacagatcta gaagtcgatt taataataat
     3001 agaaaaacaa cttgaaaaaa ataaaattgc ctgttatgtt tcatgtcact tggaaatgta
     3061 tttttgcata aagtatccag acgcttcatt aaggtttgtc agtccaaaat taaaaggtat
     3121 aaaaaccgtg tcaagttata aagaacgaaa aaatttggcc gtcgaacgta tgaaaaaatt
     3181 tttttccgaa gacgataaaa cgatgagtaa aataaattct ttgaagaaac aagatgacat
     3241 cgccgatgcc gtttgtcaac tttttgccta ttttaatatt taactgggtg ctgttcctta
     3301 cactatgtcg taaaaaaaat gtgtatatta taaataacga tatggaaaat aaaataattg
     3361 tagattcgat accgaccgga attatcatca ataaaaataa cgaagttgat tataattcac
     3421 agataatagt agaattggaa aaagatatca actttgaata cgcgattgtg aacgaaggtg
     3481 aagatacaaa cgcgttatac attccgagta aaaaatttac cgttataaaa catagtaata
     3541 ataatggaat ttataagaaa aaacttttat tattaaaaag tgatgagaaa tccaatgctt
     3601 ccgtttcaat agaaatttca aaattaattc ttttagaaac aatgggtcca cggggaactg
     3661 tgttgttaaa ttcgacagaa actaataatg cggaaccgtg gtataagaat ccgttatact
     3721 taacaggtat attcttaatt gtaatattaa tagccatatt tatattcaaa tcacgcagga
     3781 aaaatgttgt tcctggagtt aacagtggtt ccatttttgt agattaaaag tttaagaaaa
     3841 gttttcttaa acttaaatta tgtacgaggc tactgatata accgttcttt aattctatct
     3901 gaaagtttac acctgaattc gggaaatttt tttataattc tagataaagt attcataaaa
     3961 aacatttcat taaaatgttc gtcactcgtt atttttatct catcaagact gacatttctc
     4021 tctaccaaat catggaagtt aaatatttta tccgctactt caggtatacg taaaaataaa
     4081 ttaagtttat ctatctctcg caaatttacc aatttctgtt taaacaaata ataattacaa
     4141 aaaaattcaa aacacggaaa atttttataa aatttaattt cgtcctctaa agataaattt
     4201 ttgagtattt gacgcacttt ttctgtagaa taaccgaaac aattttttat gcgtaaatcg
     4261 tctaattcat aaaaattaat caaaatgata actttgtcat acggatccgt aaaatttatg
     4321 acggaattta tatgttttaa atttataact ttacggaata tcggagtatt ttgcgtaagt
     4381 acaccgtatt taactaaata aaaaggttta attttttcct gtttgctttt gtaaatgttt
     4441 attatccgaa tataattttc gttatcggat atgacgtcga aaagttggtc attaacggtt
     4501 tttttcatta agtatctgtc tgtaaaataa ttattcaaag atgtgttaat tatacttttt
     4561 ttcgcattaa tgatttcttc caatgttatt ccacgatttt ttttaacata ataaggatct
     4621 aaagagaatg atataattac attgtaagca tcactaagat ttaaatattc cgacacgaga
     4681 tcaataattt cataataata attataagtc atataatata actgtctctc ttttggtatc
     4741 taatttatat ttgtacgtaa aaataaggtt tttaaaatca atttttacat ccgaagtgaa
     4801 gttacctgat tattaattaa taacagtacc cacgcataaa atgtattccc ctaaaatttt
     4861 aatttcattg atttgtatcg tatatgtatt taatatatcg gttgcggtgg ccattaattg
     4921 tattctcttt gatgaaaaaa ttatattgtt gtcattgtat atcttaaaat tagaaattgt
     4981 aattatttta ccgggagtgg gtttatatac atcggcataa attaataaag ttccaattat
     5041 gctttctgaa taaattttta attctaatat tttaaaatcc gtgatagtat taatttcaaa
     5101 aggtagagaa taataatttt tattagttat tttactcatt atagtttttt tatccaattc
     5161 gatcacattc aatacaattt tttcgacaaa tgaaacgtgt tcatgtaatt cttcgattcc
     5221 catgttcgtt tatctttccg gatataattt taaattttaa atcatattta tataataaat
     5281 ggttatcatc actagaattc aatccagaaa tgacattcca tacggagtat taagtaacgg
     5341 ttacgaagat tatgtaaact tggacggaaa gtattggtca agcgtattaa attatgtgac
     5401 cggggactac aacaatttta ttctagaacc tccttataat tttaatttta atcgaaaatg
     5461 gagagagatg gaaaaattaa tgataaatat tggtattaaa cacggaatag aatgtaaact
     5521 agaaaatgat ccggagtttg aaagattatt aatcgattcc ggaactctcc caatattata
     5581 tagttctgaa gatctatacg tcggagttga ttttagtacc aataacggag ataatattta
     5641 tggaaaatgg ttaactacgt ataggaatat cttacttagt aactcatcaa gaatatttta
     5701 taatttatac gtattagata aattatgcaa agtcgcaatt tatcatgaat cattagaaga
     5761 atatctaata aatgccaccg ttgatggatt cactttgagg atgcttatag aaaaaatgta
     5821 tgctaaatac ggaaatttaa tagatcttcc ggataaaaca atggtagaag aaatccgaca
     5881 agtttccaaa caacaatttg ccactaaacc tgaagaagta attttaaatg tcataaaaca
     5941 aaaaatcaga catgtcaaag aaaaaaattt aaaagtttta caagataaaa ttttttatac
     6001 ttttgtatca cacgtaatta aaacatacgg tatcaattac acacctgaag aatttatcaa
     6061 aaaagttgac gtagatgaga gagaatatag tactgaaata gtatacgaaa gttacctacg
     6121 aaacttactt cccaatttac aaatttctta cgacttatac attccttcac aagaagaaat
     6181 acaaagattg gaacagttga cgatcaccgt taacaatact catatattac ctcgatcaaa
     6241 atacaacgta atcgtagata gtagaacaag tagattaagt ttacgagatg acagagtact
     6301 cataactttt aaaggaaata aatttccttc catttcacac ttgatagtat attttatcgg
     6361 ttctctcatt cttaatttta atccctacga tttaatatta aattccgaag ataataaatt
     6421 ttttcacatt gaaatatcaa aacaactttt agatagaagt ttaaataatt ttaaggaaaa
     6481 ttattttgtg gagaaattaa aaaaaggaat atatgcccga atcgaacaac atccttattt
     6541 ggaagtttat ctaaaatctt tatcagacaa tagtcaagtt attttatccg attacgaaga
     6601 aaaaacaaca aatgaagtat ataacgactt aagacaaaaa atttcatggg aaaaattact
     6661 aaaagttaaa ggaaacgtcg tagatttcat agacgttgac gatttctttt tgttcatctt
     6721 aaaagaaatg gttgataatt tttttaatat ttattcagtg tgtaatttac cagattattc
     6781 tattaataat atccgaacag tattccattt tttctacgaa actctacccg gagttaatct
     6841 gaaacgaata aatacgatga atttttcgta taagaatgtt tctgaatata caaaaaaatt
     6901 gctaggaatt cagttgtcag acgacacttg tagatttctt aaaaagaaat ttatggaaag
     6961 aattttatca gctgaatatc tcgcaaaaaa taaatttaat acaaattcca tatttatgac
     7021 caaatttcta atattagaaa gtcgacatag gattttccaa ggagaatttg tagatccttc
     7081 tcgggtttat ccttcaatgg aatcgaaaga aagagtggcg atggtcaaaa ttattaatac
     7141 tttatgttcc ctttataaag ttactttcat caccaaagat atcgtcgaca gagctttttt
     7201 tattttgacg acaacttcac aaatatatac ggaaaaacat accaatgtag ttaagacaac
     7261 tgagtcaaaa aatgtatctc gtcgtaaaga tgaagatgat tttattcacg ccgaggtcga
     7321 ttccgaacct gaagattccg aagaagaaat ttatgaaact gggtctgaat ccgaacccga
     7381 atacgatcca gtggccgaag ctaaagccga agccgcggct aaagctaaag ccgaagccgc
     7441 cgcagaattg gaagctgaaa gtgatcccgg aaacgattcc ggagacgatt acgatgactt
     7501 gaattacgac gatattatgt ttgaatcttc taaaaaaata ataaatgcgg ataatttatc
     7561 gtcgttcata ttaggaaatt taaatacgga caaagaaatt gcgaaatact taaacggaaa
     7621 aataaaagaa ttgtctagat gtgtatataa aaatgtcttt agaattaatt tatggcagta
     7681 aaagttacat taaaatttca tgataattaa tcatgaaatt aaaaaaactg gggacgtaaa
     7741 ttaatacttt tacatcagtt gtcaggcata ttaatttatg gcagttacat tacaaaaaaa
     7801 aactggacgt ttgtatgtcg ttatttttat ttatcaaatc tatatatttt attaaattta
     7861 ttgtctgttg tgataaaagt tacgtctgtg tttatgtaat ttccgtaaaa attacgaaat
     7921 tcttctattg acataaatcc tccaaaaagt ttaagaactc tccaatgatt ggcaggtaaa
     7981 acttcaggat aaagcatgtg gaataaatac ttggatttcc cgtacgcagg atttttatga
     8041 ttatcattaa tccatgcgag acagcattct ttcgaacaaa aaatgtcgtc gtaataaatt
     8101 tcagatggcg atattttaat attttcgtca atatttattt tattccatga ctcggccaca
     8161 ttatgattaa atatatattc ttttttttgt ctgataactt gtttaggttt aaaatctatg
     8221 gggcacatga ccggagtttt gtccgcggga agttggtgtt tgtcccaaaa acataattta
     8281 gacattaacg cattggattc catattttac ttttttttat atataacatc gtgtgtccat
     8341 catcattttt tataccgttt cggatataaa aatattttaa taacttaatc ttttattgtc
     8401 acgtggctga tgaaacaatg gcgtatccgt ggcagcatcc actccttttt gtgttttgtc
     8461 tacgatttta cataataact gaaaatcttt tccggatata atttttggcg acggcgattt
     8521 cttcctggcc ggactcttct tcctggcggg actctttttt ctcgccggac tcttcttcct
     8581 ggttggactc ttctttcttg cgggacttcc tttgcgcgtt ttactaggac ttctggatct
     8641 ggctcgagtt ggacttctac cgcgagaagg accggcctcg gtgtcgggtt cacaaacgtt
     8701 atttaaatat ttttccatca tcggcgtagg atttaactct ccggatttcc aatccgcgca
     8761 agtgtcgcta tctagacata atttagcaaa ttgtttttcc atagcaggag ttgtttttat
     8821 taaaccttgt ttccacttat cacaatccaa agtttttttc tccagttgtt tataagcagg
     8881 gccatctatt tttattttac gacctgtcaa tggattgatt acccatgaag aatcatcagt
     8941 ttcattaatt ctttttacta ccatttatta taataaatat gttaaaattt tatcttccat
     9001 tatatgaaaa tgataaatta tcttcgtaca aagaatttaa tgacattatt gatgtcgccg
     9061 aatacattcc tgtgtattcc ggaactccac ttcaacatca agaaattata agtaatataa
     9121 tgtccggatc atctccgata aataatttac ttttagttca tgatatgggt accggaaaaa
     9181 cttgtacatc tatttatgcc atagaaaaga atatccgcga taatatatac ggtatgaaac
     9241 aagcacttat tttgaataga ggaaaggcca taatgaataa ttttattaat gagttggtta
     9301 ataaatgtac cgtaaactat agaggatcaa aaaaactatg gtctaaattt tatacatttg
     9361 aaacttttga aattttttct aaaaaaatta aagcgatgtc agacgaaaca ataaaaagaa
     9421 aatacaataa tacttttgtg gtaatcgacg aagttcataa tataatcaat gaagaaagcg
     9481 aaacttataa taacataagt agattcttat cattgttatg taataaaaaa ttgttattat
     9541 taacaggcac acctgttaaa gacactccgg aaaatgtaat cccgatttta aatttattat
     9601 ttgataaaca agaggataaa ttcgtttcca aaacattttt tcaaacttat tacgattctt
     9661 taggaaattt aaccacatcc tttaagaata aattaatggg aaaaatttct tatcttaaat
     9721 catcagaatc cgaaatacca gtggattaca aaggtaaatt acattttgac ctgaaaaaat
     9781 ttaaatccgt ggttcattac atgtcacttc atcagagtac tcattacctt aaagctttta
     9841 aaaaagattc gtatgaaaaa ggaatataca ccaattcaaa acaagccgta cgatttgttt
     9901 ttcccaatgg tagttacgga aacgatggtt ttaatacata tataagtgaa aaatcaaaaa
     9961 aatataaatt aaaagataca tttaaaaccg aattaattaa atacggatct gacgtcgaat
    10021 ctattttaaa aagaattaaa gattgttcgg tcaaatatga atatataatt agaaaaatat
    10081 tagaagccga aagtcgtggg gaaaaatctc tggtatacga cgacctaatc agaggatccg
    10141 gcttgatact tttttcatta ttactaaatt ttatcggatt tactaaatat aggttattaa
    10201 cctcggaaac atctttatct gaaatttcct ctatacaaaa aaaattcaac gaagacattt
    10261 ttggtgagac catttcagta atattaggat caaaagtaat ttcagaagga tttactttta
    10321 ccgacgtgat gcatgaacac attgttcccc attggaacaa cacagaaaca atgcaagtag
    10381 ttgctagagg cataagatta ggtagtcata ataaaatatt acaacataga cctgattctt
    10441 tcgtgacggt ctatagacat attaccgtgt ccacaaagaa agattatcat aaatcgattg
    10501 attatctgat gtttaaaact tcggaaaata aggaattgga aatagacaaa attttaaatg
    10561 tttttaagga aatagccgtg acatgtaatt ctttcataga acgtaacgga ggaggaaaat
    10621 gtttagatcc tagtccccca ggagaattgg taaaagaaaa ttttttttct aatactttta
    10681 ccgagactga aaaaaatttc accgtggtta aaaatttttt taaaaatatt tattgctcac
    10741 atattttgga aatacaaaag atgactggta tagaaataat tactttactt aatacattag
    10801 aaatattaat tgccaaaaaa gaatttataa ttaatgataa aggtgttaaa tgttttctaa
    10861 atgaaaataa caattttttc tttttaacag aagatataag aaaagaaaac gacatacgga
    10921 tgagctttta taccaacgaa ttaaaaccat ggacaaccat gaccgacacc gaagaatatc
    10981 ttcacgccat agaaattgcc accggaaata aaatatctac cttgcgacag gtcgaaatag
    11041 ccgtgacatc aaaaatgtta cataaagaca ctgaattatg taataaaata ttaaatgaca
    11101 acgaaggaat atggcacata actaaagacg aaaaaacagg agccgtttgg gatccggaag
    11161 ataacaaata tatgaggtgt ttaaatgatc cggaagctca agaaccatgg aaaaattgga
    11221 aaaaatgtgg aaaacaaagt aagataaccg tgatccaaga tttaagtgaa aaaactgtaa
    11281 acatcgaaaa ggaatttaaa aatatttctt cttattacgg attgcgaaat gattatctta
    11341 atgaattttg tattaaaaag atttctgatg aaaccgacca aacaatagaa ttagatagaa
    11401 gaaaaatcgc ttccgggaaa agatgtacga attggaccaa aaaagattta cgtaaagtta
    11461 gtgataattt aaatattacg tggtcagaaa acgaaagtag aggtgttata tgtaaaaata
    11521 tccatgataa aatgaaaact ttaaatttag ttgtaaagaa caggtcttgt ggcgtgcaaa
    11581 cgaaacggaa ataaaccgca tacacatata tcattttaac acaaacattt gtgttaaaat
    11641 ttatgtacac gctgatatta tatctactat ttgtttttca ttttcgactt cgtagaaatt
    11701 tttacattta atttttaaaa ataaatttat aaaattgttt ctaaaaacag gatctgacag
    11761 taactttatt tcttcttctg tttgtttaag agttttagat ttacagatct tggcacgaat
    11821 ttcttcagga atgtttaaga aaaaaataca ggttggcttc attaaatctt tgggccatcg
    11881 tagtatctct tcagaatatt cacattctcg taaatttgca taatacgagg cacatgtaga
    11941 atgaaaaaat ctatcgacga taactggttt tttctttctc atcaccgcaa tctcgttcat
    12001 cgctatataa tttcctaaaa gataaaatgc caaacgtaat tgtttatctt cttgagcgtt
    12061 gaaaaaacct tttaaatgtt taattgtttt cgaaggagaa ctccatctga taaatttatg
    12121 ttctgatgct atacgataag acatggatgt ttttccagtt ccgtctaatc cttctaaaac
    12181 ataaaccgga aatattcgag aaccgaattt attatctgaa tacgattttt tatataaaaa
    12241 taataattct cttacttcta catattgttt tttagaatat aaatataata atatttcttt
    12301 acgattttta aacaactcca taaattttat ttatataatt aataatttga gaatgaattg
    12361 attcttttgt atcgtcagct tgaacagtga accaatctat attcttatct tcactcttta
    12421 tagttaaata attgtttcta acttttgtta aataagaaac tttttcaaat aattcttttc
    12481 caaataaatc tctggttgtc aatttttcta cttcgcaatc taaaaaaatt accaaatcgg
    12541 gtgtaggtaa accaatttcg gtttttttac ataaatttac atctaaaaca acacttgaat
    12601 aggcaattcc ggaataagaa tatctgtcac aaattacaaa atcattattt ttaattaaat
    12661 tttctaaatg ttctttactt tcccatctat tagcagaaaa taacatatgt aaaatcacgg
    12721 gatttaacga aatctcttta tttaaacact tagttatttg tttccctata ttagtatctc
    12781 tcaacggata atttatcgat tcaacattac ctttagaaga caaataatta cgtaacatgg
    12841 cacattgagt tgttttgcca gatctgtcca gaccttcaaa tactataaat ttacccattt
    12901 attttaaata tataggttgt gtatgtgttt gtggaatcaa atttacaagc aaagatgatg
    12961 agttaaaatt tctttagctc tcccttcccg tgaactgatc taaatgaatg aaactctgag
    13021 aaatgaacaa ctgagtggtt taaagcagaa ctggatctgt gaactatttc gttccaaata
    13081 gtatgtaaac tttacaagca cgaagcacat agtaattcat tatcgccgtt tatttcttca
    13141 caatcgtaac acagatattg tgtttcgcat acgacacaat gaattacaca attatcacac
    13201 acactacgta aacaccattt acaattgtag agaggaacct gacaatcgtg acaatcaaca
    13261 caatatttac acttgggcga acatgtacca cacgtcgtgt gttttaaaca ataattttct
    13321 tcacaacatt ttccaagagt taaagtacca catttaccac aatacgacgt cgatagttca
    13381 caaccgcgac aaacaatgtg atacaaacaa gcagaagtat aagttgtagg acacaaacag
    13441 taaaaacatt ttttatcgga catggaacat ttctcacacg acatatatct gtcaatctta
    13501 tttccggaat aaacgtaatt atggcaatga taacaattgc ctgagacgta gtttttaagg
    13561 acgtctggga gttcatgttg cggaagtcga taattgtaca cgaccgcggc tgaaagttta
    13621 attaaagaat ccaccattat taatacacgt tatttattat ttatatatat aagcacgtat
    13681 caattacctt aactacagag taatggcttg tttagtagaa aggctgaact tttaaaggta
    13741 atttaccttt aaaaacttta cacacattat taattcaaca gccgcaagta tcagggcctt
    13801 cctcacattc gggattagac caacaacagt tggaattgtg tcttttatct acgatgtacg
    13861 gcaatgcatc aactcttttg ttaatggcat tctcaagttg atatgccaaa tgataaagag
    13921 aaagtcgatc atcgctataa atgcttgaaa ccgtaactat gttatcttgc ccaggaagta
    13981 ccacggccgc cagaaataat ttatttccgt tttcaataca attatctatg gtaatcattc
    14041 taatcggata ttttgatcta aaataatttt taagaagtaa acaaaactgt tctacgttta
    14101 cgtatgatgg atatgatatg gtagccattt tattacaaaa aaacaaatgc acattattag
    14161 ttaagtcaat tttgtaaatt tagttgtaat gaggatccaa tccggaatcc taattccaaa
    14221 ttgtatgttt ttgttttaaa aactcttgag cttctttggg aaatgtacac aatttttcta
    14281 ttttcttagt tgaaaatccg tcgccaaaaa aacagaccga agccaaaatt tcaacatcag
    14341 tagccgaccg gattttttca taaagagaaa aaactgtttt atacaaattt ttatttatca
    14401 tacttatctt atttaacctt tcaaggtgat ttcccaaaat gatatcgtta ggagttatac
    14461 cttccgacac aaatctctca gctgtttttt tacttcccag accataaatt tttaacaatt
    14521 tcgcaaaaaa aatcatttta gaaatttcca tttccatttt aacttcttcc gccgttttta
    14581 tatcttccgg tatgtctaaa gacggtttat acacacgact tatgtaagga attatttttc
    14641 ccgatttaat aacctcaaca accgctccta ttcccaattg tttatctttc atgtataaaa
    14701 tgttatgtcc ggaaactcta tttattttag ttccgtcaat tacaatttgt tctatttcga
    14761 taatcggaat tttcgtacca gattttccta tgttccatat tatatttttt atagttgttt
    14821 taatacccga agtgttcttt ttaaatgcga aacaatattt aggattggaa cgtaacattg
    14881 ccgattttct catcatcttt tcataggaga taaccacacc gtctatacaa taaggtgaat
    14941 tttcagtacg ataaagtaaa atgtctgaaa tctgttccgt cgtgaaagtt ccaacggtgt
    15001 aatcaacggt tgggataccg gatttgttaa gaaactgtaa ttgttccgac ggagatttat
    15061 catatgcatc tcgtaacgat aaaagttcat aggcgacaaa ttctattttt tcagaaaaaa
    15121 attgtctact aacatatgaa caaaccatcg tacggcaatt ggaaaattta gaatctaaat
    15181 ttgtcttttt aactaccaat tctcctctca cggcgtaaga ttcgttatca aacttgtcaa
    15241 aaatatctgg attgatcacc gaagttatgt ttgttccgta aattccattt cctctggtaa
    15301 acgctttttt tttatagagt aaacaagata caccgtcgag tttatccatg actaccacgt
    15361 gatcaacgga atcaaccaca aattttttat ccaatgacca catctgtatt ggtaatttgt
    15421 atttaccagg tttagcggga atagtgtcaa catttttttt atttatctgt aaatcattta
    15481 ttaagtatgt gaggcaatcg tactcctcat caggaatcag cgatattcct ttgtcgtgat
    15541 aaaaataatc gtatttttta accttatttt gtaatttttc taaattcatt gttattgtgt
    15601 gattcgggat tattcttttg cttcttatta tatatttcaa ctttcataac tatacacatc
    15661 aaaaatgcta aaattggaaa aaaaaatagt aacaacatgg acattttgtt ttagtaagaa
    15721 atctaatggt cggggaccgc gagggatgtt ttaatctaat gggtgtaacc ggaccgcgat
    15781 ctcttaatgg aaattttcca ttaaaaaaat ttatgaacat ttattgttaa tccgaattta
    15841 tagataacga atccatgtcc aatgaattta tagttatgtg agcaaattta ttccatttat
    15901 ccgtttcatt atatatatta acaattgttt ttgtaatttt agggtcgtat ccaacacaat
    15961 aatttaacca atttttgtca gtaatttttt ccttataata tgttatacat gcgtgacttt
    16021 gaaatggagg cttaccgaca atttccgatt gaaacgtcgg tgtgaatatg cacatcgcat
    16081 tccataattc attcatacta cctctcggaa ttcttttaat attggaatac acagattgaa
    16141 attccttctt aaatatatct aattgcattg aaaagtttac ttggaaattt cctttcgccg
    16201 taagttgtat ggctttttcg tgtaaaagtt tattttcttt gtcaacaaac aacactaaaa
    16261 atcttttggc gcacgtgtat tttttcatcc cgtattcatc tttgtaatat ccatctcctt
    16321 tgttccaaac accttctatt tttcctttgt gaattttaag taaatcggtt gatcgcagta
    16381 tacacattct aggcgatatt atacctttgc cgagtacaac tccagtttgg gtatctagat
    16441 tgtgttcttt agtattaaca taatgttgat cacaattgtc atcgcagtct gaggaacaac
    16501 ttttacgcca accgctcgat actaaacttt catttgaaat ccataatccg gctgcgtcaa
    16561 aaaccccaca aaatttttta ttgattgatt ttatgcaagg aatggaattt gtcacgatgt
    16621 gttgttcgtc atcaaagtta aattctgagt gtaaattcat catatttgtt tatatttata
    16681 tacttttttc taactctgtc aaatataaag gcatcaaatt tagctctaac aacggcgata
    16741 attatcctat aaaagattca attacgttaa aagttgttaa atttatcttt aaaccattat
    16801 ttatttggtt caatcctttt tctttttgca aaaataaatt tattaaccat ttatctttat
    16861 tttcaaaagg cgcttttacc acatccaatg atattaaaac ttttttatta tcaaagtcgt
    16921 atgataaggt actgttaatt atataattaa tttgtaattc ttttaataat atcataaatc
    16981 cagaagtttt aggtatcatc acatttttcg tgattatatt tagatttcgt cttttaatcc
    17041 gttgttcgtt tatacttgcg gattttttat tagttatcaa agtaccttct ggaaataaaa
    17101 caacgtgaaa ttcggggtgt tgtttaatag tgttacatgc ggttattaac gtaattaaat
    17161 cataatttag ttttctattg agaaaaataa agttagcaat ttttaatttt ctgattaatt
    17221 ttgttatgaa gcgtaacgat tttttagcat tatatattat gttatttttt ttaagaacgt
    17281 tcaaggatat ataaataata aaccaatcta aattgtttat atgatttgat accactatac
    17341 tttttttaat ttttaaaatt tcagggttat atgtaagttc tatttctttt atgcataaaa
    17401 ttctcattat aaaaaataac gtagacatca taattagtct agctattttt ttcttaaaga
    17461 tcgaaagcgt aaatttccac aacagtttaa acataccaat tttatatttt atatttattc
    17521 gggttgatat aatttagtgt tgtttggctt gtgccgatgg gcataattta taaatcaaaa
    17581 aaagtactta attattttag atcattaaaa taacatttaa tataaaaaaa aatttctata
    17641 aatttaataa acgactttgt agaactgatg ttaaaaaacc atgttgaaac aatgataaaa
    17701 tcatgttcta gaatatagat attatcatta tgtataattt taactacgat attttttaat
    17761 agaatatcat gaattttatt atccgaatta aaatgtttgt taagatgata tgatatatcg
    17821 tagtattttt tattttctac aattttacac gaaattattt ccgattccat atcaaactta
    17881 aagagaaaaa aatcatctga aattttttta acgtccattt tattttacgc ggaaagaata
    17941 ataatagtct cccggctttg ggaggccagt gttaagaatt taattttata cgaaatttag
    18001 tataaaattt atggttgtcc attcggattt aaaaattatc atcgtagaat tttgtaacca
    18061 cttgtgcata ttcaggtgtt atgtcaggat ttgacattat gaaatcggtt aactttttca
    18121 tttccgtggc agaaattaat gattttatca aagttacgtt gtcgttcagt aaattttcgc
    18181 attgttcatt acttagaaat aaatccatca aaatatcaca aaattctcta acgtacagta
    18241 ttttagcttc atcttttgtg atatttaaat ttttccacgc gtaccattta cttctgtcaa
    18301 atatgttcca tatcggcggt ttttctgtcg tattttcacc ttccgtcgca actttataca
    18361 acgaatataa tcttagacgt tgtatgcttc cgattaccac aggaccttct tcaggtgcat
    18421 catgaataac tttaactgta atattaaaaa gatcattaat tttatccata gatcagagtt
    18481 tttcgattac ttcagttgag ggttttgcga aaattaataa tttttataat atattttcat
    18541 ttccgcagtc ccgtccagac agcgacgcac cctcgatgat ttatggctcc ggatccagac
    18601 acgaaaaagt aaaagtatca cctttgtgtg tgcaaatttg ataacttgtt tgaatagatt
    18661 tataatttgt gatataaata taaaatgtcg actaaaaaga agtttactcc tttggatact
    18721 tttataatta agaatactcc ctgtaaaaat ggtcgattct gcacagtaga aaactgtcaa
    18781 tttatccatg aattaaaaac taaaatgtgt aaatatgcag aaaaatgtaa aaatagacaa
    18841 aaatgtacat ttgcccattt accttcagaa ttgtacattc ccgactgcag atttggaagt
    18901 aaatgtaata aaaaagatgt gtgtaaattt aaacatccca taatgttaat aattcccaat
    18961 tctcctccta aggaatctgt accggaatcc gaagattttc cggttttcca aaccgatatt
    19021 tctatcgagg aaaaaaacga tatattaaat tacacagaaa tgagacaaat aattaagtat
    19081 tcctcgtttt ccgatttaca tggaaatacc gaagaactca ttggtcagta taaaaacatc
    19141 ttggatttta aaaaaattat atttaatata tcaaaatgat atccgtggta gaaactttat
    19201 gcttttcttt gttatgtatt ttaattagat cttcttgtaa ttctggtatt cacattatat
    19261 tagttttatt ttgcgtattt ttgtacttat taacttttaa aaatcacaat aaaaatcaaa
    19321 gaatcgtatt attttattaa acgatttcgg ggtccatttt tcatctttat tgggcaattt
    19381 tttcataaaa tttatcaatt aaattcttct gtttatgttt tttctgaaat gcgattaaat
    19441 atataattac acaacatagt aaaataatta taataatttt tatatccatt atatataagt
    19501 ttacttttgg tttattttaa cgattttaaa atcgtta
//
LOCUS       Exported               10800 bp ds-DNA     linear   UNA 22-JUL-2021

KEYWORDS    CRW_Toursviurs_F3

FEATURES             Location/Qualifiers
     source          1..10800
                     /organism="DiTV3a"
                     /mol_type="genomic DNA"
     CDS             complement(34..441)
                     /codon_start=1
                     /gene="DiTV3a_F3_ORF1"
                     /product="DjTV_ORF19/AV955_gp071-like"
                     /label=DjTV_ORF19/AV955_gp071-like
                     /translation="MLLYIKTMTDIKNPEFILCLNFVTKSSNINLYRFIEKILYGDITS
                     SEEKNYKREIILMGPLNFCKKYQEIYFTREETLPLISVRKNVKDIMLENYVIRTNKTLE
                     YLKMLKLKIMLKTISSKNIIIDKGHIVDIKI"
     CDS             531..1517
                     /codon_start=1
                     /gene="DiTV3a_F3_ORF2"
                     /product="DjTV_ORF18/AV955_gp026-like"
                     /label=DjTV_ORF18/AV955_gp026-like
                     /translation="MILFIGDLHFKLNNNAQTNVIITKTLELLTEHTFRMCVLGGDILD
                     THERLHQTPFNKAISFISEISKKCPKTFILVGNHDYENNSQFLSHNHWMNCLKEWKNIV
                     IVDKVISYDNMLFCPYVPPGRFIEALNTVPSWKQAICIFAHQELRGCVMGLIKSVSGDI
                     WQRDWPLVVSGHIHTPQRLQDNIVYPGSIIQHNFGEEKNKGGFFFINYDLLSKKEYTAD
                     NIFKTVSVNIPSHRTVYCDSENLKQTIAECSTSNSLERTKIVYTGIRTKCVAPVGITVV
                     YKPVSVKFETVFDNFDDLMIKQLENNLELMNLYREINFGVNNFESLF"
     CDS             complement(1710..1973)
                     /codon_start=1
                     /gene="DiTV3a_F3_ORF3"
                     /product="Hypothetical protein"
                     /label=hypothetical protein
                     /translation="MFYYNTYQKHKLKKQLMEIFNGPFNVRTNVKYGKIYIPILILGSD
                     IGIFFHDDKIPKGIEKDIHTFVIKKNEPIEKIINRLLTTLLR"
     CDS             2030..2752
                     /codon_start=1
                     /gene="DiTV3a_F3_ORF4"
                     /product="DjTV_ORF28/AV955_gp013-like"
                     /label=DjTV_ORF28/AV955_gp013-like
                     /translation="MEFMVENSILVKKYIIFCSIKSFSEALEEVYGDEPLQNYNRFIQN
                     ANLLTDMDLFIDTFSLDAKHRSKFCENAYINIPKFLKGEHKDTIQRWLTKLAKVFENPF
                     KTSKEYNFIKSRINTTIENFPHDPPEITSEKCVQTLLEQFKPNIRDTVTMFNQEKLDIE
                     KLVKIILLFGYEKRENVNSLDIEDKEIIDQILQLTINTHIKNIKSLMPELMRLLLSIKN
                     LKNLPFQQMFMEMNGKVL"
     CDS             2869..5964
                     /codon_start=1
                     /gene="DiTV3a_F3_ORF5"
                     /product="DjTV_ORF94/AV955_gp085-like"
                     /label=DjTV_ORF94/AV955_gp085-like
                     /translation="MKINNKEFTLYNSDTDQTIKSRIASFFNTVPYWLDQYGDPEDVTV
                     INILDDLKNFITEIVSFKDVESRYCRWIEYKRDDAIDASSELAKMVIVFYTMEYGNSAE
                     SKIMLEEIFRESGGTEFTWDFIENIVRNRDLILQKLYSDIKENKRQASLNETEFKKTEQ
                     FMDVISDIKISHFIEQSITSTSMIKTETHVYLKYVFGLMKVYDNLLFARYENFFIGNEK
                     NKKYFKKYDVEDIHPGYKNTMILVLVIETGYNEVVIKEIDSTTFIIETDSTFEYGFIKD
                     LLMTDFKITSTENTKISGYFEILNKNFHKDLFLDEIMNNPQFLNFYTNERFKVSKMFSR
                     LNLFYYSLKTGTVNFSMRNEDNNILIKIKKINSYESITAFMDFFTKIFKVYKSKERSLF
                     AEYTKFIPGINLTVVIRNEPKTTGVIKKNQLSIIEPSLFVPLYSRKCSKPPRIVESEED
                     VPKGFQFMKYPLYKEGGLKPRIYICDRLDEYVYPGLRKNSLSNKNVFPYIPCCDKTDQT
                     DRTSPLNKYLRQENPNARNDKYEHVLYRTYRIIPNENKGILPPGISKVVNGCFRYGVFV
                     GPNSFIDCISRITGIENDNITNEELRQRQLKEIRLKLIPEFCAQNNYDIKDYINKWFRN
                     TDEYFEPRRFYRAVEEYFKVNIYIFEKSADYVSEIQPMKFIKTVSHNGILSKPHMPSRG
                     TFIDPKRFTKSAYVYLHMGGAVDTVRYPHCEYIQGDEERQINHTLIEKIYRNLLIFSRT
                     DFIRDSHAISQFLDSSGRVCKLRLPSGEIQTLRKPMLPLGIPIEEIEHKPEKNMLSEHV
                     YKKRFTRIFLEYVIIKYAVSKYDNLEEFINKSFVVDPTWVYLEIVPGAFVEDYDNVFTR
                     DGKIMFESEDTMKRIIYSMSILIKRENPKDKYISYPYFITSYFASVMDFDQKLVLNENS
                     FKEFAYENPQGKTFNNSLEDPQRETLIIFKENNIPELNGYFKVYSSLNELEEGVIENEV
                     DKYFLWDQGLKQYNVCPGRSRVIIIFKFNSIYYYFVKISNYD"
     CDS             complement(6007..7401)
                     /codon_start=1
                     /gene="DiTV3a_F3_ORF6"
                     /product="DjTV_ORF84/AV955_gp079-like"
                     /label=DjTV_ORF84/AV955_gp079-like
                     /translation="MNNTKNLATVPLEYINPLKYNYNMSLSKQSDVISERRAATGKPNY
                     LYQRRDELLSRLKTVYRELPWYTEKIISIYVQPITMDPIFYDVNRPILFENNEVYPVLS
                     NYYIMRISGVITNISEDNVVTLDYDNSIQQFKIILKTFKKKIIVQNKEMFSNELSYVKY
                     IFKMEEDILKLKQDPVSDRLKMVLRTILLDYAPDEEYTDNFMQILSEQTSDSYEFCYAV
                     MKIVQCAKYGKVFGVRLKKKYYPENILYTLDFPTMLLGIEPGDFNIIQNIIETSTIDTL
                     LYSVNYYKPTERISTRPSLVTLDHKINKFDIKSKCVNVADVQDIDEEDIIFYTENNHLY
                     CFDIKKLYTEFMKNININPYTNKKFSHTFVEKVKTLYNFNLEEQLSNRSSLSSSSSYAT
                     VHESVEDNFLLTLEKVREEIKKLDFVPLDRCVICKKNIPGTENALVTVSETGNVSRYCS
                     QNCFEQ"
     CDS             7476..8267
                     /codon_start=1
                     /gene="DiTV3a_F3_ORF7"
                     /product="DjTV_ORF22/AV955_gp003-like"
                     /label=DjTV_ORF22/AV955_gp003-like
                     /translation="MIDDKNFFSFLKNIIMFSLNEKDADRILNKNFDKFKAAFTTRDVN
                     GDENYEFFEQLGDLSINKFIVTYMGVRFPQLRSSNSVGVLASLRILYGSKETLSKLSEQ
                     YEFDKFIKCTNEERMDKNKFRNILEDVFEAFFGVVEFSIDNDWNFNGLGYTTVYRILSR
                     IFDKQDISIEYENLVDAKTRLNELKDEYKIMLQYKDFKKEDGTYITEVYVNNIFAGYGE
                     SYIKKTSQIISAQKALDWIDENLGLKKIIPERYRILSNKIW"
     CDS             8504..9553
                     /codon_start=1
                     /gene="DiTV3a_F3_ORF8"
                     /product="DH26_gp060-like"
                     /label=DH26_gp060-like
                     /translation="MGIKKLLTYIRDNHSVCNEEHSIMNLTGKVLCIDTPCLMYKLKMC
                     NSQHDFFDNVIYFLLKIMECHIDCIFVLEGKSPDEKKETKNGRAKAKEQLIQRTLYLKS
                     LLEEYKKEGDVNSELLHEWNKLNINEDFNEFYFENMIKRRQIYEKQVTKEDYNVLVDIL
                     DVFSIPHIKSYNEAETTCAFLVQSKKADYIFSQDSDVLAYKNVKGMITDLNFTSLKFSY
                     INKVTLLESIGFNEDEFIDFCILCGTDYNRTIKRIGIITSKKMLQEKRRIENLTLNHED
                     LHQLNVNWIRSKFSLDEFKNINPYEELIIPWPRCQLTKLKHACGKHGITLSPWIENCVH
                     LHKKLFKYT"
     CDS             9581..10069
                     /codon_start=1
                     /gene="DiTV3a_F3_ORF9"
                     /product="Hypothetical protein"
                     /label=hypothetical protein
                     /translation="MVVVNYIIILVFAFLLFFLIKKSKKNYCVDEILGDYKREDVNVDW
                     TLYQKKHHTVLEISQMVQTKTKVDYSLQIKNLFGGYIPRINLDINNLITNFKNKSKEYD
                     ELKKYQMKIIKYYAVIQWINAGNSETFPILLEILSDINYEWPETAKKIIDREIYNMNF"
     CDS             complement(10098..10301)
                     /codon_start=1
                     /gene="DiTV3a_F3_ORF10"
                     /product="Hypothetical protein"
                     /label=hypothetical protein
                     /translation="MKLFHSSHKIFICEIFLTVTNGHHHHHHWCYSPRPSPVLSIASLL
                     YLYNIYIEKKNCDYGIRSPSVN"
     CDS             10384..10599
                     /codon_start=1
                     /gene="DiTV3a_F3_ORF11"
                     /product="Hypothetical protein"
                     /label=hypothetical protein
                     /translation="MGLGCKLCCYLFCLWIGMLVRRLSVGVGSCLKILKARGRGRALDI
                     SRLVTIFCFGYLLVSTYNSERAIKHG"
     CDS             complement(10618..10800)
                     /codon_start=1
                     /gene="DiTV3a_F3_ORF12"
                     /product="Hypothetical protein"
                     /label=hypothetical protein
                     /translation="SLFFSQPHNQEFLLYQLNLKYLIDFFDSFFKLFKIGVGLPFSIIS
                     FFSSKLYKENDFSSS"
ORIGIN
        1 gttccaatgt tcgtataact tagtttcttt tgtttaaatt tttatgtcga caatgtgtcc
       61 tttgtctatt attatatttt ttgaagaaat agtttttaac ataattttta acttcaacat
      121 ttttaaatat tccaatgttt tattagttcg tataacatag ttttctaaca ttatatcctt
      181 cacatttttc cttaccgaaa tcaatggtaa tgtttcttct cgcgtgaaat aaatttcttg
      241 atattttttg cagaaattta aaggacccat aagtattatt tcacgtttat aatttttttc
      301 ttccgaggac gtgatatcac cgtataaaat tttctctata aacctgtata gatttatatt
      361 tgatgattta gtcacaaaat ttaaacatag tataaattcg ggatttttaa tatcggtcat
      421 tgtctttata taaagtaaca tatggtttta attttaaaat cccgaatttg tatgttctca
      481 cggatttgat tttacaagtg tgtacttata aggtaattac agcttacgac atgatattgt
      541 ttattggaga tttacatttt aagttgaata ataatgcgca aactaatgtg ataataacta
      601 aaactttaga attattaact gaacacacat ttagaatgtg tgttctggga ggggatattc
      661 tggatacaca tgaaagatta catcaaactc cttttaacaa agccatttct tttatttccg
      721 aaataagtaa aaaatgtcct aaaactttta tccttgttgg aaatcatgat tacgaaaata
      781 attcgcagtt tctatcacat aatcactgga tgaattgtct taaagaatgg aaaaacattg
      841 tcatcgtaga taaagttata tcttatgata acatgttatt ttgcccgtac gtaccacccg
      901 gacgattcat tgaagcgtta aataccgtac caagttggaa acaggctata tgtatttttg
      961 cacatcaaga attacgaggt tgtgtcatgg ggcttattaa gagtgtttcc ggggatatat
     1021 ggcaacgaga ttggcctttg gtcgtaagtg gtcacattca cacacctcaa agattacaag
     1081 ataacatagt atatccggga agtataatac aacataattt tggagaagaa aaaaataaag
     1141 gtggattttt tttcataaat tacgatttat tgtctaaaaa agagtataca gccgacaaca
     1201 tttttaaaac ggtatcggtg aacattccat cacacaggac cgtgtattgt gattcggaaa
     1261 atttaaaaca aacgatagcc gagtgttcca cttctaattc tctagaaagg acaaaaatag
     1321 tgtacaccgg cattcgtaca aaatgtgtcg ctccggttgg aataaccgtg gtgtacaaac
     1381 ccgtctcggt aaagttcgaa acagtttttg ataattttga tgatttaatg atcaaacaat
     1441 tggaaaataa tttagaactg atgaatctgt acagagaaat taacttcggc gtaaataatt
     1501 ttgaaagttt attttaagtg caaactcgtt actcatggtg tgcgatgaac ctggtgcgga
     1561 ggactggcca catctacaaa aattcgatac aaatcagtgc aaactcgtta cgtaatttac
     1621 ggcagggctt cgaaactgct gaccgttacc gtatctaatt aaatataaaa ctattattat
     1681 taataatagt tttttcatta cccgatgagt tatcttaata atgttgttaa taatctattt
     1741 attattttct caatcggttc attcttttta ataacaaaag tatgaatatc tttttctatt
     1801 cctttgggta tcttatcgtc gtggaaaaaa atcccaatgt cgcttcctaa gattaatata
     1861 ggaatataaa ttttaccata tttaacatta gtacggacat tgaaaggtcc gttaaatatt
     1921 tccattaatt gtttttttaa tttatgtttt tgataggtat tgtaataaaa cattttagtt
     1981 caaccgggtt ttatatttat tatattaaag agataaagaa aatatataaa tggaatttat
     2041 ggttgaaaat agcattttag ttaaaaaata tattattttt tgtagtatta aaagtttttc
     2101 cgaagcttta gaagaagttt acggagatga accgttgcaa aattataata gattcataca
     2161 gaacgctaat ttactcaccg acatggattt atttatcgac actttttctt tagatgccaa
     2221 acatcgtagt aaattttgcg aaaacgctta tattaacatt cctaaatttt taaaaggaga
     2281 acataaagat acaattcaaa gatggctaac aaaattggcc aaagtttttg aaaatccgtt
     2341 taaaacaagt aaagaataca attttataaa atcaagaatt aatactacta ttgaaaattt
     2401 cccacacgat ccaccagaaa ttacttccga aaaatgtgtg caaactttat tagaacaatt
     2461 taaaccaaac atacgagaca ccgtaaccat gtttaaccag gaaaaattag atatagaaaa
     2521 attggtaaaa ataattttgt tatttggtta tgaaaaaaga gaaaatgtca attcgttgga
     2581 catagaagat aaagaaataa tagaccaaat attacaattg accataaata cacatataaa
     2641 aaatataaaa tctctaatgc cggaattaat gagactttta ctatctatta aaaatttaaa
     2701 gaatttacca tttcaacaaa tgtttatgga aatgaatggt aaggtgcttt aaaaagttaa
     2761 aaagaagaga caatttctaa ttatttgtat aattagaaat gcgggtacgc ggtttatttg
     2821 acatacgtaa aattttatac agttttatat ataaatacgt acgacgatat gaaaattaat
     2881 aataaagaat ttactttgta taattcagat acggatcaga cgatcaaatc aagaatcgcg
     2941 tcgtttttta atacagttcc atattggttg gatcaatacg gcgatcccga agatgtgaca
     3001 gtcataaata tactcgacga tttaaaaaat tttataactg aaatagtatc gtttaaagat
     3061 gtcgaatcta gatactgtcg atggatagaa tataaaaggg acgacgcgat tgacgcctca
     3121 tctgaattgg ctaaaatggt tattgttttc tatacgatgg aatacggcaa cagcgccgaa
     3181 tcaaaaatta tgttggaaga aatattcaga gaaagtggtg gaactgaatt tacgtgggat
     3241 tttattgaaa atatcgtacg aaatagagat cttattctgc agaaattgta ttctgacata
     3301 aaagagaata aacgccaagc ttcgttgaat gaaactgaat ttaaaaaaac tgaacaattt
     3361 atggacgtaa tatccgatat aaagatttca catttcattg aacaaagtat tacttctact
     3421 tctatgataa aaaccgaaac gcacgtatac ttaaagtatg ttttcggttt gatgaaagtg
     3481 tatgataatc tactctttgc caggtacgaa aattttttca tcggaaacga aaagaataaa
     3541 aaatatttta aaaagtatga cgtagaagac attcatccgg gatataaaaa taccatgatt
     3601 ttagtattag taatcgaaac cgggtataat gaagtagtga tcaaagaaat agattccaca
     3661 acttttataa tcgaaacaga cagcactttt gaatacggat ttattaaaga tttactgatg
     3721 accgatttta aaatcacatc cacggaaaat actaaaatat ccggatattt tgaaatcctt
     3781 aataaaaatt ttcataaaga tttattttta gatgaaatta tgaacaatcc gcaattttta
     3841 aatttttaca ccaacgaacg ttttaaagtc agtaagatgt tttcgagact aaatttgttt
     3901 tattattcct taaaaacagg aacggtaaat tttagtatga ggaatgaaga taataacatt
     3961 ttaattaaaa ttaaaaaaat taattcttat gaatctataa cggcgtttat ggattttttt
     4021 acgaaaattt ttaaagttta caagagtaaa gaaagaagtt tatttgcgga gtacactaaa
     4081 tttattcccg gtataaattt aaccgtggta atcagaaatg aacctaaaac caccggtgtc
     4141 attaaaaaaa atcaattatc gattatagaa ccttcattgt ttgtcccatt gtattccaga
     4201 aaatgttcta aaccgcctag aatagttgaa tcggaagaag atgtaccaaa aggttttcaa
     4261 tttatgaaat atccacttta taaagaaggt ggtttaaaac caagaattta tatatgtgat
     4321 agattagatg aatacgtata tccgggatta agaaaaaatt ctttgtcaaa taagaatgtt
     4381 tttccttata ttccttgttg tgataaaact gatcaaacag atagaacttc tccactaaac
     4441 aaatatcttc ggcaagaaaa tccaaacgcc cgcaacgata aatacgaaca cgtactgtat
     4501 aggacgtata gaataattcc taatgagaat aaaggaattc tacctccggg aattagtaaa
     4561 gttgtcaatg gatgtttcag atacggggtg tttgtcggac ctaattcctt tatagattgc
     4621 atatcgagaa taacaggaat agaaaacgac aatataacta acgaagaact aagacaacgt
     4681 cagttaaaag aaataagatt aaaattaatt ccggaatttt gcgcgcaaaa caattacgac
     4741 attaaagatt atatcaataa atggtttaga aacactgacg aatactttga gcctagaaga
     4801 ttttaccgag cggtcgaaga atattttaaa gtaaatatat acatatttga aaaaagcgcc
     4861 gattacgtat ccgaaatcca acctatgaaa tttattaaga cggtgtcaca caatgggata
     4921 ttatccaaac cacatatgcc ttccagagga acgtttattg atcctaaaag atttaccaaa
     4981 tcagcttatg tttatttgca catgggaggt gccgtggata ccgtgcggta tcctcattgt
     5041 gaatacatac aaggtgacga agaacgacaa atcaatcaca cgttaataga aaaaatatat
     5101 agaaatttat taatattttc cagaacggat tttattcgag attcacacgc cataagccag
     5161 tttttagatt cgtctggcag agtgtgtaaa cttagattac catccggcga aatacaaact
     5221 ttacgaaaac ctatgttacc tttaggtatc ccaatagaag aaatagaaca taaaccggaa
     5281 aagaacatgt tgtcggaaca cgtgtataaa aaacgattta cgcgaatatt tttagaatat
     5341 gtcataatta aatatgcagt tagtaaatac gataatctag aagaatttat caataaatct
     5401 ttcgttgtgg atccgacgtg ggtttatctt gaaattgtcc cgggagcgtt tgtagaagat
     5461 tacgacaacg tgtttacccg ggatggtaaa attatgtttg aaagtgaaga tacgatgaaa
     5521 agaatcattt attccatgtc cattttgatc aaaagagaaa atcctaagga taaatacatt
     5581 tcttatcctt attttattac ttcttatttt gccagtgtga tggactttga tcagaaattg
     5641 gtattaaatg aaaattcttt taaagaattt gcgtatgaaa atccccaagg gaaaactttt
     5701 aacaattcac tggaagatcc acagagagaa acgttaatta tttttaaaga aaataacatt
     5761 ccggaattaa acggttattt taaagtttat tcttctttaa atgaattgga agaaggggtg
     5821 atagaaaacg aagttgacaa atattttctg tgggaccaag gattaaagca atataacgta
     5881 tgtccgggcc gatcacgtgt gattataata tttaagttca acagtatata ttattatttc
     5941 gtaaaaattt ctaattatga ttaaagtttc taattacact gtaattagaa aaacgaaatt
     6001 tactttttat tgttcgaaac aattttgtga acaatacctt gacacgtttc cggtttctga
     6061 gactgtgacg agagcatttt cagtccccgg aatatttttc ttacaaatta cacatctatc
     6121 caaaggaaca aaatctaatt ttttaatttc ttctctaact ttttctagcg ttaataaaaa
     6181 attgtcttcc acactttcat gaacagttgc ataagaactg gaagacgata aagatgacct
     6241 atttgataat tgttcttcta aattaaaatt atacagcgtt ttaacttttt ctacgaacgt
     6301 gtgtgaaaat tttttatttg tatacggatt aatatttata tttttcataa attccgtata
     6361 caatttttta atatcaaaac aatataagtg gttattttcg gtataaaata tgatatcttc
     6421 ttcgtcaata tcttgaacat ccgcgacgtt gacacattta gattttatgt cgaatttatt
     6481 tattttgtga tccaatgtca ccaatgaagg ccgtgtggat atacgttccg taggtttata
     6541 gtaattaacg gaatacaata aggtgtctat cgtggaggtt tcgattatat tttgaattat
     6601 gttaaaatct ccgggttcta ttcccaataa catagttgga aaatccaaag tatataaaat
     6661 attttcggga taatattttt tctttagtct gacaccgaaa acttttccgt atttagcaca
     6721 ctgaactatt ttcatcacgg cataacaaaa ttcatacgaa tcggatgtct gttctgataa
     6781 tatttgcatg aaattatctg tgtattcctc atccggtgcg taatccaaca gaatagtcct
     6841 aaggaccatt ttcaatctat cggataccgg atcttgcttt aattttaaaa tgtcttcttc
     6901 cattttaaat atgtatttaa cgtacgacaa ttcatttgag aacatttctt tgttctgcac
     6961 gataattttt ttcttaaaag tttttaaaat tattttaaac tgttgaattg aattatcgta
     7021 atcaagtgta actacgttat cttcggaaat attagttatg acacctgaaa ttctcattat
     7081 gtaataattt gataacacag gatacacctc gttattttca aaaagaattg gtctgtttac
     7141 gtcgtaaaaa ataggatcca tagttatggg ttgaacgtat atagaaataa ttttttctgt
     7201 ataccacgga agttcacgat acacagtttt taatcttgat aacagttcat cgcgtcgctg
     7261 ataaagataa tttggttttc cggtggcagc tcttctttca cttatgacat cagactgttt
     7321 actcaaactc atgttataat tatatttcaa agggttaata tactccaaag gaactgtggc
     7381 caaattttta gtgttattca tttataatac aacatgtgta cggtcaatta aaaaatatga
     7441 tacatatata tgtatgagaa gtatgtatta taaacatgat agacgataaa aatttttttt
     7501 cttttttaaa gaacataata atgttttcct taaatgaaaa agatgctgat agaattttaa
     7561 ataaaaattt tgataaattc aaagcggcat ttaccactcg agatgtcaac ggcgatgaaa
     7621 attacgaatt tttcgaacaa ttgggagatt taagtataaa taaatttatc gtcacatata
     7681 tgggagtaag atttccacaa ctacgaagtt ccaattcggt gggagttctc gcaagtttga
     7741 gaatattgta tggaagtaaa gaaactttat ctaaattatc cgaacaatac gaatttgata
     7801 aatttatcaa atgtaccaac gaagaaagaa tggataaaaa taaatttaga aacattttag
     7861 aagatgtttt cgaagcattt tttggcgtgg tagaattttc aatagataat gactggaatt
     7921 ttaacgggtt agggtacacg actgtttacc ggattttgtc tcgtattttc gacaaacaag
     7981 atatttcaat tgagtatgaa aatttagtag atgctaaaac caggcttaac gaattaaaag
     8041 atgaatataa aataatgtta caatataaag attttaaaaa agaagacgga acttatataa
     8101 ctgaagttta tgtaaataat atttttgccg ggtatggcga atcttatatt aaaaaaacct
     8161 cccaaataat atcggcacag aaagctttag attggataga tgaaaattta gggcttaaaa
     8221 aaataattcc ggaaagatat agaattttat ctaataaaat atggtaaatt acccgaggtt
     8281 aaacttctaa catttttaaa aatgttaaaa gcacgtagag acccaccgta ttgaacatgt
     8341 tagttaaggt gggtataagc aatatataga aattggtgac atcgcaaaca gaatgggaga
     8401 ttattattac tattatcatt attctgcgta tagtttcatg ttatttgagt gggataatta
     8461 taataagcaa tatatactat aaataaccaa atacattgga aaaatgggta ttaagaaatt
     8521 gttaacttat attcgtgata accattctgt ttgtaatgaa gaacacagta tcatgaactt
     8581 aaccggtaaa gttttatgta tagatacccc ttgtttaatg tataaattaa aaatgtgtaa
     8641 ctcacaacat gatttttttg acaacgtaat ttatttttta cttaaaatta tggaatgtca
     8701 catcgactgt atttttgttc tcgaaggaaa atctccggac gaaaaaaaag aaactaagaa
     8761 tggaagagct aaagcaaaag aacaattaat acaaagaact ttgtatctaa aaagtttatt
     8821 agaagaatac aaaaaagaag gtgacgttaa ttcagaattg ttacacgaat ggaataaatt
     8881 aaacataaat gaagatttta atgaatttta ttttgaaaac atgattaaaa gacgacaaat
     8941 ttacgaaaaa caggttacga aagaagatta caacgttttg gttgacatac tagatgtatt
     9001 ttccattcca cacattaaaa gttataacga ggccgaaaca acttgtgctt ttctggtgca
     9061 aagtaaaaag gccgattata ttttttcaca ggatagcgat gttttggctt ataaaaatgt
     9121 caaaggtatg atcacggatt taaattttac gtcgttaaaa ttttcgtaca ttaataaagt
     9181 aacgttgtta gaatccatag gttttaacga agacgagttt attgattttt gcatattatg
     9241 cggaacagat tataacagaa caataaaacg catcggtatc ataacttcga aaaaaatgtt
     9301 acaagaaaaa agaagaatcg aaaatctgac tttaaatcac gaagacttac atcaattaaa
     9361 tgtcaactgg attagatcta aattttcatt agacgaattt aaaaatatta atccgtacga
     9421 agaattaatt attccttggc ccagatgtca actgactaaa ttaaaacatg cttgtggtaa
     9481 acatggtatc acgcttagtc cttggattga aaattgtgtc catttacata aaaaattatt
     9541 taaatatact taaggcataa tgccattcgc ggtaatataa atggtggtag ttaattatat
     9601 tattatttta gtttttgctt ttttgttatt ttttttaatc aaaaaaagta aaaaaaatta
     9661 ttgtgttgac gaaattttag gagactataa acgagaggat gtcaacgtag actggacact
     9721 ttatcaaaaa aaacatcata cagttttaga aatatcacaa atggtacaaa caaaaaccaa
     9781 agttgattat tctttacaaa ttaaaaattt gtttggaggt tacatacctc gcataaactt
     9841 ggatataaac aatttaataa caaattttaa aaacaaaagt aaagaatacg acgaattaaa
     9901 aaagtatcag atgaaaataa ttaaatatta cgcggttata caatggataa atgccggtaa
     9961 ttcagaaact tttcctatat tacttgaaat attatccgat ataaattatg aatggcctga
    10021 gactgctaaa aaaattatcg accgagaaat atacaacatg aatttctaac cgggtcaata
    10081 caataaccct cgcgatctta attaactgag ggggatctaa ttccatagtc acaattcttt
    10141 ttttctatat atatattgta tagatatagc aaactggcaa tggatagaac tggggaaggt
    10201 cgagggctgt agcaccaatg atgatggtga tgatgaccat tggtaacagt taaaaaaatc
    10261 tcgcaaataa atattttatg actactgtga aataatttca tttatatttt ttaccaatag
    10321 aaatatgtgt taatagtaat tcaataaata gccaactaga ggtacgaaaa tattgacgaa
    10381 tttatgggac tgggttgcaa gttatgttgt tacctctttt gtttgtggat aggtatgttg
    10441 gtccgtcggc tatcggtcgg agtcggctcg tgtctgaaaa ttttgaaagc gcgagggcgt
    10501 gggcgcgctc tggatattag taggcttgtt accatttttt gttttggtta cttactcgtt
    10561 agtacctata acagtgagcg tgcaattaaa catggatgag tgtcgctgcg taatcgatca
    10621 actacttgaa aagtcattct ccttgtataa ttttgaagaa aaaaaggaga ttattgaaaa
    10681 tggaagacca acacctattt taaacaattt aaaaaaggaa tcaaaaaaat caattagata
    10741 ttttaaattt agttgataca gtaaaaattc ttgattatgt ggttgcgaga aaaacagact
//
LOCUS       Exported                9493 bp ds-DNA     linear   UNA 22-JUL-2021

VERSION     .
KEYWORDS    CRW_Toursviurs_F4

FEATURES             Location/Qualifiers
     source          1..9493
                     /organism="DiTV3a"
                     /mol_type="genomic DNA"
     CDS             62..415
                     /codon_start=1
                     /gene="DiTV3a_F4_ORF1"
                     /product="DjTV_ORF107/AV955_gp045-like"
                     /label=DjTV_ORF107/AV955_gp045-like
                     /translation="MVNKKLTLEDEENIYMEHLRGMKLTKIAEKYPVVISTIQRVVKKQ
                     DKTHGCLKNVIINTIFKHLNYANEPIDTCVNLLSNNNLPVLFEKQKEYLLTSVDNLMTN
                     LEILKTKIKDLQL"
     CDS             421..813
                     /codon_start=1
                     /gene="DiTV3a_F4_ORF2"
                     /product="DjTV_ORF118/AV955_gp072-like"
                     /label=DjTV_ORF118/AV955_gp072-like
                     /translation="MENLGGYIEDIAGGLHQQKNIAVSPEISFQVDMNKSYEFLENYLN
                     DYEFNLIKSYVERYNYKLFKNPSLILISFIIIKFSTDGKSLEPKKFREIFSDANILPLI
                     QTNNITQFDLLRYCRYIIINKMFLRY"
     CDS             863..1900
                     /codon_start=1
                     /gene="DiTV3a_F4_ORF3"
                     /product="DjTV_ORF99/AV955_gp103-like"
                     /label=DjTV_ORF99/AV955_gp103-like
                     /translation="MNIMEVDNFITYNLYQNIQLLKKMTKNPLYNADSIPEIGGRISRE
                     ITKFKEKINELKFYESMLILYKIKTSTYIQQFLNILRTPISSACNEELNIAEHKKRKIL
                     KEYFLILKTCVPYSIVQNINYNPDVKVEVVENYCEKCNNTDNFIKQNDIIICKICYSEI
                     VKMAYYNNRSYNLNITKCNYDRTTHFKECLKQFQGKQNTFINPEVYNDIIRTLRDNAIK
                     DIKKSHIIYFLKELGYSKHYDDYILIYSNITGVKPNDLGPLEELLINDFEQISETYNNL
                     IDNSERKNFINIQYILYCLLKKYNYNFDEEDFLSVKSSERKIERNKICKKIFKYLNWPY
                     HEDKC"
     CDS             complement(1967..2338)
                     /codon_start=1
                     /gene="DiTV3a_F4_ORF4"
                     /product="Hypothetical protein"
                     /label=hypothetical protein
                     /translation="MDDSFTTFLLKEDVIIYNLHIFFINRIFSKVHHFIDIDSDILDCF
                     EQKYKDIKSLKKLLKTLNYHYDKVSSTIRIEKKILLYLLLTYGHDSIKTYFVKMPMYII
                     AFDDNFVRKRLLDLKMCCQ"
     CDS             2326..3693
                     /codon_start=1
                     /gene="DiTV3a_F4_ORF5"
                     /product="DjTV_ORF73/AV955_gp019-like"
                     /label=DjTV_ORF73/AV955_gp019-like
                     /translation="MNHPYCFILIYIYVIYIKITEMNNIKQTDLQSFGELEKFMYGGHD
                     AFSYFRREIKKCLPFVQHTHEITKHNGTSNFGFQWSLVIDKAQGDYLENIWVLCELPEV
                     KLLSGNIYGENGVLRWTKNLFHNLIEECTLTFNDMVVSKLDNYSLDFISEFLYGSKNSD
                     NYKSAIGNRKCLSSPNSELPRAKLFLPLPLFFCKDSGNAIPLISLPHTEIKINFKFRPW
                     EQLLILENKSSVGTTWPIHPEIGRDIGVEPLCSLKTYGTFVTVTDEERSKTTISNLSYL
                     IEQIQTSPRQMIGNTDTTATIDLLFKQSVKTLYFAVRNSTFKNVWSNYCMDSPEFIGGI
                     LKETSGKEIIDTASILYNNKERVCNLPAEFFSYINPWYNSTNCPVLKGLYCYNFTIDAN
                     SSDPSGGVSLSRIDNPSLKITLNVESGSKNLYEFVVVAMSNNILQISEGVGKFPCI"
     CDS             3726..4124
                     /codon_start=1
                     /gene="DiTV3a_F4_ORF6"
                     /product="DjTV_ORF116-like"
                     /label=DjTV_ORF116-like
                     /translation="MFLYPKTENFHLNKGAIHIENRDPITILCILSSNCFMCKKSEIVL
                     SRFPEIFPRITFAKINIDQNEKLLDMFNIAGHPIRCTPTYVLFTLGVFKKVLNIEEISC
                     ENLRKELFHELHFFSIIPKNISRVSYHI"
     CDS             complement(4198..5295)
                     /codon_start=1
                     /gene="DiTV3a_F4_ORF7"
                     /product="DjTV_ORF97/AV955_gp043-like"
                     /label=DjTV_ORF97/AV955_gp043-like
                     /translation="MSDIKTIICERVVDGSAEFGIRKTDEMDNLECFCSDNPPENDFEI
                     QIRGYIFDNNNKLILKSLPYAVEEFDSVENLSDYIISDMQEGTAIRVFYYNNKWYITTH
                     RKLDAYKSKWGNESFGDIFEAMIIKTFPEFKTLDLFLNYLDKEYSYVFLVGTTEHTRIV
                     SPAYNGIKLLATLTTDGDMVSVIKFKKWYQRILQFSNKDEVVKYVENLSYPFEKITGVF
                     LYSQNFKCVKLFNSQYKELSLLRNNLPSVKYAYLHNVFDKEKKEMFRKIYSNFKADFDF
                     YDQEIEDIIKNLSSLYIKRFVLKQKFIVSKHEHNILRNIHAIYFANRKVITNEDIRYAL
                     KTGKPTYINKILTDRKIALKKEVKC"
     CDS             5562..5876
                     /codon_start=1
                     /gene="DiTV3a_F4_ORF8"
                     /product="DjTV_ORF110-like"
                     /label=DjTV_ORF110-like
                     /translation="MNKKVNKLVSGHFPEVIERWTSEEFQKKLTKTLTVKTKRERDENA
                     VIKHTPYIQFCMKERPNIKLRYPDLSAKEITSKLGKLWNDYKETNPSYLETEYGYILKN
                     "
     CDS             5895..6518
                     /codon_start=1
                     /gene="DiTV3a_F4_ORF9"
                     /product="DjTV_ORF92/AV955_gp023-like"
                     /label=DjTV_ORF92/AV955_gp023-like
                     /translation="METLYLLNLIKQRIFEPRKKIIYTSNGRKMLENAVDWKLERKHIL
                     EKDLEILEESEGWNVADKDYVEYKITELYHKILSSNSGMTMAPSAPHINKTVFLCTTDV
                     VDSNSVTFYNPGLFLNKGWSIINFTIFSSLPLDLEASLMMQDMGEKDKTQIISSKLKFS
                     GKQLLNAECNQKLSSSKVVTMILSFNNGKKIPSGSFSLQLSIEL"
     CDS             6794..7234
                     /codon_start=1
                     /gene="DiTV3a_F4_ORF10"
                     /product="IIV22_063R-like"
                     /label=IIV22_063R
                     /translation="METLNIFEQTEMYNVLCEIEKNLNIDLNILKFKKSCPFWKSDEET
                     YISFLEVLKSTLMLMRLEFRRTRSMVHANMVFINGTIDMLMEHIPDDDSEADINSRCVI
                     CMFNKATVIFNCKHKVVCNKCNMIMNKKRIQTCPLCRRQTLE"
     CDS             7306..7602
                     /codon_start=1
                     /gene="DiTV3a_F4_ORF11"
                     /product="Hypothetical protein"
                     /label=hypothetical protein
                     /translation="METVFVKESLNVQKMLALKVSSALKKDVFVYDLKNHFDNCDTKII
                     DNIRYQENNVSKNIAVLSVSAQKSFKNSAEYLNFTDKVDYYLNDIGVFIKYDE"
     CDS             7595..8314
                     /codon_start=1
                     /gene="DiTV3a_F4_ORF12"
                     /product="AV955_gp115-like"
                     /label=AV955_gp115-like
                     /translation="MNKDIFKIELGTKLGAGGYGIVYKFKDNLAVKVETRKDEHSSLKN
                     EWEFYKKFSAEFLPSTFIFYETKLKSYLVMELLTPYSFTLESVNEILNILSWLNDNKLC
                     HGDIKFSNFMIKESNVKRIMLIDFGFVKKYGDEEKNRFGTPLFMSRNSHRYIYNWKNDI
                     ESFGLNMYDFFYKLPWEGMTINKYFRLKVQFFNGLVNKKYKSDSMIFITKFLLLISKSS
                     DDDVPDYSKFKYPIKSE"
     CDS             8480..9313
                     /codon_start=1
                     /gene="DiTV3a_F4_ORF13"
                     /product="Hypothetical proein"
                     /label=hypothetical proein
                     /translation="MNSLLNLSAITVYDHGLPQHELPVVLQNHVIGKCYHCDSYVINKK
                     GIVKSKETLITCDKCKTEKLLKCNLCNSSTSKLYMNTCRNHRACYGCVNYNRNQCCLVC
                     NSNYITSCKSCVNDCKWNINSHLKENYCIEHTVCQSCTININSCCSTCLSTCDNCPMCV
                     YKCSKCLQNTCEYCILCCSMCDKKYTCEECNEDEENNILCDQCVTKYKCEICEKSSTLH
                     TCSECSKVICTDCAIRCSSCEKKCICETCDITICNVCDDLGRFIEQHFSVLTQNF"
ORIGIN
        1 cagaagaatg caccgcaaat cggaggggtc ggtgtgttaa agatatttct ggtatcaata
       61 aatggttaat aaaaaactta cattagaaga tgaggaaaac atctacatgg aacatttacg
      121 cggtatgaaa ttaactaaaa ttgcggaaaa atatcctgtg gtgatttcaa caattcaacg
      181 tgtggtaaaa aaacaagata aaactcatgg atgtttaaaa aacgtaataa taaatacaat
      241 ttttaaacat cttaattatg ctaatgaacc tattgataca tgtgtaaatc ttctttcgaa
      301 caataatctt ccagttttat ttgaaaaaca aaaagaatat ctattgactt cggtggataa
      361 tttgatgaca aatcttgaaa tattaaaaac aaaaattaaa gatctacagc tttaataaat
      421 atggaaaatt taggaggata catagaagac attgcgggtg gcttacatca acaaaaaaat
      481 atagccgttt caccagaaat ttcttttcaa gttgacatga acaaatcgta tgaattttta
      541 gaaaattatt taaatgacta tgaattcaat cttattaaat catacgtgga aaggtataat
      601 tataaactat ttaaaaatcc atctcttatc ttaataagtt ttattattat aaaattttcc
      661 acagacggaa aaagtttgga acctaaaaag tttcgtgaaa ttttctcgga tgccaacatt
      721 ttacctttaa ttcagacaaa taatataacc caatttgatc ttttaaggta ttgtaggtat
      781 attattatta ataaaatgtt cttaaggtat taaacattat tgttccaaat ataaattata
      841 aacgtaagaa ttgtaattta atatgaatat tatggaagtt gataacttta taacgtataa
      901 tttgtatcaa aatattcagt tgttgaaaaa aatgacaaaa aatcctttat acaatgcgga
      961 ctcgataccc gaaatcggtg gtagaatatc tagagaaatt acaaagttca aagaaaaaat
     1021 taatgaattg aaattttatg aaagtatgtt aatattgtat aaaattaaaa cttcgactta
     1081 tattcaacaa tttctaaata ttctgcgaac tccaatttct tcagcgtgta acgaggaact
     1141 taatatcgcg gaacataaaa aaagaaaaat acttaaggaa tatttcttga tattaaaaac
     1201 gtgtgtacca tatagtattg ttcagaatat taattataac ccggacgtca aagtagaagt
     1261 cgtagaaaat tattgtgaaa aatgcaataa tactgataat ttcataaaac aaaacgacat
     1321 cataatttgt aaaatatgct attctgaaat tgtcaaaatg gcatattata ataatagatc
     1381 gtataattta aacataacta aatgtaatta tgatagaacg actcatttta aagaatgttt
     1441 aaaacaattt caaggtaaac agaatacatt tattaatcca gaagtttata acgatataat
     1501 tagaacgtta cgagacaatg ccattaaaga cattaaaaaa tcacatatta tttacttcct
     1561 aaaagaactt ggatattcta aacattacga cgattacatt ttaatttatt ctaatattac
     1621 aggtgtaaaa cccaacgatc tcggtccgtt agaagaactt ttaattaatg atttcgaaca
     1681 aatatcagaa acctataaca atcttattga taattcagaa agaaaaaact tcataaatat
     1741 acaatatata ttgtattgtt tgcttaaaaa atataattat aactttgacg aagaagattt
     1801 tttatctgtt aaatcttctg aacgtaaaat agaacgaaat aaaatatgta aaaaaatttt
     1861 taaatatctg aattggcctt atcacgaaga taaatgctaa aggtaggcct tgtataaata
     1921 aaatttttca attataaatt aattgaaaaa tatttcaact ccctttttat tgacaacaca
     1981 tttttaaatc taacaatctt tttctcacga aattatcatc aaaagctatt atatacatcg
     2041 gcatttttac aaagtacgtt ttgatagaat catgaccata agttagtaac aaatataata
     2101 aaattttttt ttcaatcctt atcgtcgaag aaactttgtc gtaatgataa tttaatgttt
     2161 ttaaaagttt ctttaaactt ttgatgtctt tatacttttg ttcaaaacaa tctaatatat
     2221 ctgaatcaat atctatgaaa tgatgaactt tagaaaaaat tctatttatg aagaagatat
     2281 gtaaattata tattattaca tcttctttta ataaaaatgt tgtgaatgaa tcatccatat
     2341 tgttttattt taatttatat atatgttata tatataaaga ttactgaaat gaataatatc
     2401 aaacaaaccg atttacaatc atttggagaa ttggaaaaat ttatgtacgg aggtcacgat
     2461 gcgttttcgt attttcgacg cgaaattaag aaatgtcttc cgttcgttca acacacacac
     2521 gaaatcacaa aacataacgg gacatctaat tttggttttc aatggtcatt ggttatagac
     2581 aaagctcaag gggattattt ggaaaatatt tgggttttat gcgaactccc agaggtaaaa
     2641 cttttatccg gaaacattta cggcgaaaat ggagtgttaa gatggactaa aaatttattt
     2701 cataatctga tagaagaatg tactttgaca tttaacgaca tggttgtatc aaagttggat
     2761 aactattctt tggattttat atcggaattt ttatacggaa gtaaaaattc agacaattac
     2821 aaatcggcaa taggaaatag gaaatgtctt tcgtctccaa actctgaatt accacgagcg
     2881 aaattatttt taccacttcc cttatttttc tgtaaagata gtggtaatgc cataccttta
     2941 ataagtttgc cccacacgga aataaaaatt aactttaaat ttaggccttg ggaacagttg
     3001 ttaattcttg agaataaaag ttctgtcgga accacatggc cgattcatcc agaaattggt
     3061 cgtgatatcg gtgtggaacc actgtgttct ttaaaaacgt acggaacttt tgtcacggtt
     3121 actgatgaag aaagatcaaa aacgaccatc agtaatttaa gttatttaat cgaacaaata
     3181 caaacttccc cgagacaaat gattggaaat actgatacga cggcgactat agatcttttg
     3241 tttaaacaat ctgtcaaaac tctttatttt gccgtgagaa attctacttt taaaaatgtg
     3301 tggtctaatt attgtatgga ttcacccgaa tttattggag gaattttaaa agaaacatct
     3361 ggaaaagaaa taatagatac ggctagtata ttgtacaaca acaaagaaag agtttgtaat
     3421 ttaccagccg aattcttttc ttacataaat ccatggtata attcgaccaa ctgtcctgta
     3481 ttaaaaggac tttactgtta taattttacc attgatgcaa attcttcaga tccgtcggga
     3541 ggtgtttctt tgtctcgtat tgataatcct tcactgaaaa taactttgaa tgtagaaagc
     3601 ggcagtaaga atttgtacga atttgtagtc gtcgctatgt caaacaatat tctacaaatt
     3661 tctgaaggag ttggtaaatt tccgtgcatt taaaaataat tactctccgt agtaatataa
     3721 atacgatgtt tttatatcct aaaactgaaa attttcacct aaataaagga gcgattcaca
     3781 tagagaacag ggatccgatt acgatattat gtatcctttc ttccaattgt tttatgtgta
     3841 aaaagagtga aatcgttcta tcgcgttttc cggaaatttt tcctaggatt actttcgcaa
     3901 aaataaacat agaccaaaat gaaaaactat tagacatgtt taatattgcc ggtcatccga
     3961 tcaggtgtac gccgacgtat gtattattta ccttaggggt gtttaaaaaa gttttaaaca
     4021 tagaagaaat aagttgtgaa aatttacgaa aagaattatt ccacgagtta catttctttt
     4081 ctattattcc taaaaatatt tcgcgtgtta gttatcatat ataatcacct ttaatattat
     4141 ggagccgcgg ctcaataata tttacaacca aggatatata tacttatgtt cgtaagctta
     4201 acacttaact tcttttttta atgcaatttt tctatcggtt aaaattttat ttatgtaagt
     4261 cggttttcca gttttcaaag cgtatctaat gtcttcgtta gttataactt ttctgtttgc
     4321 gaaataaatt gcgtgaatgt tacgcaatat gttatgttcg tgtttactta cgatgaactt
     4381 ttgtttcaac acgaatcttt tgatatatag agatgataag tttttaatta tatcctctat
     4441 ttcttggtca taaaaatcaa aatctgcttt gaaattagaa taaatttttc gaaacatttc
     4501 ttttttttct ttatcaaaaa cgttatgtag ataagcatat ttaacagaag gtaaattatt
     4561 tcgtaataaa gataattctt tgtattgtga attaaaaagt ttaacacatt taaaattctg
     4621 agaatataaa aacactccgg tgattttttc aaatggatag ctgaggtttt cgacgtattt
     4681 tacgacttcg tctttattag aaaattgtaa aatacgttga taccattttt taaattttat
     4741 gactgatacc atgtcaccgt cggttgttaa cgtcgccaac agtttaattc cattgtaagc
     4801 tggcgagaca attcttgtat gttcagtcgt tcccacaaga aaaacgtatg aatattcttt
     4861 gtctaaataa ttcaagaata aatccaacgt tttaaattcc gggaacgttt tgataatcat
     4921 cgcttcaaaa atgtctccaa aagactcatt gccccacttt gatttataag catcgagttt
     4981 tctgtgagtc gtgatatacc atttgttatt atagtaaaat actcgtattg ccgttccttc
     5041 ttgcatatct gaaattatgt aatcagatag attttccacc gaatcgaatt cctcaactgc
     5101 gtaaggcaaa gattttaata ttaatttatt gttattgtca aaaatgtaac ctctaatttg
     5161 tatttcaaaa tcgttttcag gtggattatc agaacagaag cattccaggt tatccatttc
     5221 gtctgttttt cttattccaa attctgcgga tccatcgacg acacgttcgc aaataatagt
     5281 tttaatatca gacattatat ctgtttaatt ttttctttta ttgtacaaat taattattca
     5341 attatcgttt taaggatgac aaaagataaa ttataggaca tgtcacgtca tttcctctta
     5401 gcaaaccaat cagacccagt catcgctgac actccgtctg taacaatatt tgagcattta
     5461 ctaaaacccc cagctcttcg atagttttta caacagcatt aaatatataa aatgggatcc
     5521 cccgcgtatt ttatgttaaa aaaaattttg ttactataaa gatgaataag aaagttaata
     5581 aattagtttc aggacatttt ccagaagtca tagaaagatg gacgtcagaa gaatttcaaa
     5641 aaaaattaac aaaaactctc acggtaaaaa ccaaaagaga acgtgatgaa aatgccgtga
     5701 ttaaacacac gccgtatatt caattctgta tgaaagaacg accaaacatt aaactaagat
     5761 atccagattt gtctgccaaa gaaattactt ctaaacttgg taaactttgg aatgactaca
     5821 aagaaaccaa tcctagttat ttagaaaccg aatacggata tattttgaaa aattaagaaa
     5881 aattatataa taaaatggaa actttatatt tattaaacct cattaaacag cgtatatttg
     5941 agcctaggaa aaaaataatt tatactagta acggtagaaa aatgttagaa aatgcggtgg
     6001 attggaaatt ggaacgaaaa catattttag aaaaagattt ggaaatttta gaagaaagcg
     6061 aaggatggaa tgtcgcggat aaagattacg tcgaatataa gataacagaa ttgtatcata
     6121 aaatattaag tagtaatagt ggtatgacca tggctccttc cgctcctcat ataaacaaaa
     6181 ctgtattttt atgcactacg gacgtcgtag attccaattc agtcacattt tataatccag
     6241 gattatttct aaataagggt tggtctatta ttaattttac gatattttca agtttaccgc
     6301 tggatttgga agcttcactt atgatgcaag acatgggaga aaaagataaa acccaaatta
     6361 tttcttcaaa attaaaattt tcaggcaaac aattacttaa cgcggaatgt aatcagaaat
     6421 tatcttcttc taaggtagta actatgattt taagttttaa caacggtaaa aaaataccaa
     6481 gtggttcttt ttctttacag ctttcaattg aattgtaaat acgaggacaa aaattaatat
     6541 ccgtaagttc tttttgatac ttaaacaagt atcaaaaatg acggatctaa ataataaagc
     6601 tattcatcat catcattcag aatccactgg ttttggatgg ataaatattg actgtttaaa
     6661 gtccatgatt tttaataaaa atttaaaagt aaattacgta actatcgccg ggacttggtg
     6721 ttagtatgta tgatgtcaaa aatgaacgta cattttttta aataaaaata atcgtttgct
     6781 tataccattc acaatggaaa ctttaaatat ttttgaacag actgaaatgt ataatgttct
     6841 atgcgaaata gaaaaaaatc taaatattga tttaaatatt ttaaaattta agaaatcctg
     6901 tccattttgg aaatcagacg aagaaacata catatctttt ttagaagttt taaaatctac
     6961 gttgatgtta atgcggcttg aatttagacg cactaggagt atggtacatg caaacatggt
     7021 atttataaat ggaacgatcg acatgttaat ggaacatatt ccagatgatg attcagaagc
     7081 tgacatcaac agtagatgtg taatttgtat gttcaataaa gcgaccgtaa tttttaattg
     7141 taaacataaa gttgtatgca ataaatgtaa tatgataatg aataaaaaaa gaattcaaac
     7201 ttgtccgctg tgtagacgac aaacattaga ataatatata tatatatcac gttatttata
     7261 tccaaaaatg gatataaata aaactaatcg cgcgtatata ataaaatgga aacagttttc
     7321 gtaaaagaaa gtttaaatgt acaaaaaatg ttggctttaa aagtatcttc ggcattaaaa
     7381 aaagatgtgt ttgtttacga tttaaaaaat cattttgata attgcgatac taaaattatt
     7441 gataacatta gatatcaaga aaataatgta agtaaaaata ttgccgttct ttcagtatcg
     7501 gcgcagaaat catttaaaaa ctcagcggaa tatttaaatt ttacggataa agttgattat
     7561 tatttaaatg acatcggagt gtttataaag tacgatgaat aaagatatat ttaaaatcga
     7621 attgggaact aaattaggtg cgggaggtta cggaattgtc tacaaattca aagataattt
     7681 agcggtaaaa gtagaaacta gaaaggacga acattcgtct ttgaagaatg aatgggaatt
     7741 ttataaaaaa ttttcagctg aatttttacc ttccactttt atcttttacg aaacgaaatt
     7801 aaaaagttat ctggtaatgg aattattaac tccttactcg tttactcttg aatctgtaaa
     7861 tgaaatttta aatatattat catggttaaa tgacaataaa ttatgtcacg gtgacataaa
     7921 atttagtaat tttatgataa aagaatcgaa cgtaaagagg ataatgttaa tagattttgg
     7981 tttcgtaaaa aaatatggtg acgaagaaaa aaatagattt ggaacgccgc tttttatgag
     8041 tagaaattcg cacagataca tttacaactg gaaaaacgac attgaatctt ttggtttaaa
     8101 catgtacgat tttttttata aacttccgtg ggaaggaatg acaattaata agtactttag
     8161 attaaaagta caatttttca acggtttagt taataaaaag tataaatctg attccatgat
     8221 atttattact aaatttcttt tattaatttc caaatcctcg gatgacgacg ttcctgatta
     8281 ttctaaattt aaatatccaa ttaaatccga gtaaaaaaaa ccgtatccgg tgtctatatt
     8341 ttaatgataa tttcattaaa atacccaaat tgatatatat atttagggat tctacactca
     8401 accgtttcca tttgttccat tacccaaatt gatctaggta ataatatata taatacaata
     8461 taaatatcaa cttgtcagga tgaattctct acttaattta tcagctataa cagtctacga
     8521 tcacgggctc ccacagcatg aacttccggt cgtgcttcag aatcacgtga tcgggaaatg
     8581 ttatcattgt gattcgtacg ttattaataa aaaaggaatt gttaaatcca aagaaacact
     8641 cattacttgt gataaatgta aaacggaaaa acttcttaaa tgtaatttgt gcaatagttc
     8701 aacatctaaa ctttatatga atacatgtcg taatcatcgg gcgtgttatg gatgtgtaaa
     8761 ttataaccga aatcaatgtt gtttggtatg taattctaat tacatcactt cttgtaaatc
     8821 gtgtgtaaat gattgcaaat ggaatataaa tagtcacctt aaagaaaatt actgtattga
     8881 acacacagta tgtcaatcgt gtaccattaa tattaatagt tgttgttcga cgtgtttaag
     8941 tacgtgcgat aattgtccga tgtgtgtcta taaatgttct aaatgtctac aaaacacctg
     9001 tgaatattgt atattgtgtt gtagtatgtg tgataaaaaa tatacatgtg aagaatgtaa
     9061 tgaagatgaa gaaaataaca tattatgcga ccagtgtgta actaaatata agtgtgaaat
     9121 atgtgaaaaa tcgtcaacat tacatacatg ttctgaatgt tctaaagtaa tatgtactga
     9181 ttgtgccata cgttgcagta gttgtgaaaa aaaatgtata tgtgaaacat gtgacatcac
     9241 aatttgtaat gtgtgtgatg atctggggcg gttcattgag caacactttt cagttttgac
     9301 acaaaatttt taatatcctc ctgaggctct tgatttgtat tgtaaaattt atacctttca
     9361 gcgataacta accgctttgg actataatgt ttaatcagaa cactttttaa ctcctcaaat
     9421 gtttttgaac ttggtcgtta cgtacaatta aaattgacaa ttaataaata tatgtgaaac
     9481 attaatttgc gca
//
LOCUS       Exported                6898 bp ds-DNA     linear   UNA 22-JUL-2021

KEYWORDS    DiTV3a_F5
SOURCE      natural DNA sequence
  REFERENCE   1  (bases 1 to 6898)
  
FEATURES             Location/Qualifiers
     source          1..6898
                     /organism="DiTV3a"
                     /mol_type="genomic DNA"
     CDS             222..3311
                     /codon_start=1
                     /gene="DiTV3a_F5_ORF1"
                     /product="DjTV_ORF111/AV955_gp073-like"
                     /label=DjTV_ORF111/AV955_gp073-like
                     /translation="MDIIKKYFAEYSIVKHQFDSFNNFILFDIQNVIHDEPNIYLQDGR
                     EIRFGNVRFKTPMFMGKLCTPSIARQYSITYEFQLKVDLYEKSDKGISTHVIDLCTIPA
                     MVGSVTCNLFNKSKEEKISENEISADKGGYFVINGKERVIIGQMKKTYNRIICYKKDQD
                     TICETRSSCDETAKSSLITLKKSNLKNHIDLVIDKISYDLINVLHSLLPDNYGAINKLI
                     GEDDIHLEETIYFLNSRATTEPTMVDVSQLFPHLGFCTNLEKAIFLCKMIRKLILVNCD
                     VLQQDDKSNLAFKRVDMVGALCRDLFKMLWKQFIKSLIKEIKKRQIGSIIPIVNIKKKN
                     IGLNFLYCFSSGVWGITKNVYKKLGVSEFSQNKVSSLTNLALLRKINIPVGKKDKNIQM
                     RQIHPSSIFYICPFETPEGSSVGIRLSLSILATVSESMQLVVLLNILSLIIPVRLDLRY
                     VIMVNGLIFSSVDDPDDLITKVDTLRITEKIRRDVSIFKNDLLLTVEIWCDSSRLIRPL
                     IRTNKFTKECYKKSIKQLENEGILVYRDPAELETSYVSMEYDKESDYLELNPSCIMGVV
                     AGIIPFSNHTQSPRVCYMANMIKQAIGVLPTLESRSDSTVYELDSVQKPLNTPEIAEIL
                     ELHENPNGINAVVAVACYTGFNQEDSIILNKGALDRGLFRAYVKKTISCEIKNFSSFEE
                     KIGIPEEKYRLYSDYGKLDETTGIIKKGMQVKKGDVVIGKVSISKTAGVTRTEDKSVVI
                     KNTEEGIIHNVFVSPSLIKISILQVKVPEIGDKFCSGMAQKGTCGIILREEDMPFTGDG
                     IIPDIIINPHCIPSRMTINQLMSCMCSKALCLSGEAKYSNGSAFTNTEILDAAAETLMN
                     FGYAKDGTEVMYNGMTGEKINSRIFIGPVYYHRLTHLVSNKIFSSTNSNIKNKLTRQPL
                     NGRSNDGGLRIGEMEKDCLLRHGILKFSSERLIDLSDKFLLRSCNICKGYYHVSKLAEN
                     VYMCNVCKSRDISTITIPYAAKLLVQELESMGLDVKLTSD"
     CDS             complement(3550..3732)
                     /codon_start=1
                     /gene="DiTV3a_F5_ORF2"
                     /product="Hypothetical protein"
                     /label=hypothetical protein
                     /translation="MFLEIFIIFAVVVWYNYYIYAKKQKAELKEREKIKNFVQNEKILS
                     PLSEAADVEMNGPNF"
     CDS             3811..5763
                     /codon_start=1
                     /gene="DiTV3a_F5_ORF3"
                     /product="DjTV_ORF105-like"
                     /label=DjTV_ORF105-like
                     /translation="MDKLLKIYSKYYNIKPFCDGLWYELKCHKDNTTNECRKQKLRFYT
                     DIPMALCETCNDGKLNLYKKICSTGQRYNLTTVTTRKEYFISSKVTMMCENAHTFTTEI
                     PVKHCEDCLTEIIIKKRINKIKFPKPSVSVEGDKCFLQVPSSKQSDFISALQLVSNINS
                     NHSFVLFISYFKNINIKKILGNLTINFLSEDKVSLAFHTEKPESNLVVIKKIDNVIEQE
                     KQNDIINPPMENTKNINTKLSSEEIGNYFKTHNRFMYKNYCEIKNVFTIFYDEKYNVND
                     FVSNKPYYYKYEETDPVRDAIDKYIGNNDGKNVTEENVDHSSLLNIKPTRMYKILDKKI
                     MTKCILDVTRFEDLDAVTKKYHLETKEEILAGKKIFSLICNLKKLIYEFSLTNKLDKTI
                     FDKTINSLAKIKQEEDGNYAFEILLMEIFRSTEEHNGVDPVVINTIIFTVQDRKCQPFA
                     VYYTEKNCNYTTNNGNLFIKMSENTLFWLPKRSAQKTLYVDTGVSELFMRILQRTNNFN
                     YVTFCPYGMFGVDEEITVPRGMECKDISNCTIFVIDQTYNFADLLEKVIEEKSYRGRFL
                     IGQLLIKMASCGCRDWFSDTTINFLRSHYRQFLSQDELYNVSRLTDPEKEFGKELENLF
                     TREIPDPEKGSCFAT"
     CDS             5971..6834
                     /codon_start=1
                     /gene="DiTV3a_F5_ORF4"
                     /product="Hypothetical protein"
                     /label=hypothetical protein
                     /translation="MPIITTKPKNTNSQKVTTDVDHENFFCNKVKVLIYDHVIYYRAKD
                     LVRLFLKQGQRMPSIKNEHKIKSKNMGVKGSDFYVDWKGVRIILCKSDKKDIEDFFIEF
                     YIKSKYNLDLNEHKNISTFFDDTINDVADYIDAIEQEIINKKLKRSQKKPFKPKLVIEP
                     PPEESDEIIFDNGSNDNGSNCEDDGSEVIPEVVGVITKTNNENSFEITEYKGEDYDKIY
                     DQIEDKIIYKTQKKNLRNRVNKACEEYKKSSGRESMICIANKIKIKNPLTTEEMIKIIK
                     KTTLSP"
ORIGIN
        1 ggaaaataca tatatttata tatatataat atatatattt atttaatatc gccgggtgac
       61 cggtacaaca tacgaaaatt taattccttc cgcgcacctg aagttaaaaa aatataacac
      121 aagaataaag ataatcactt gttgagcttg ggagttttgt gtaaataaac acttgagtca
      181 atatttgatt atcctttttt tatgtcgatt tttttaataa aatggatatt attaaaaaat
      241 attttgctga atatagcata gttaaacatc aattcgattc ttttaataat tttattttat
      301 tcgatatcca aaatgttatt catgacgaac ctaacattta tttgcaggat ggaagagaaa
      361 taagattcgg aaatgtgaga tttaaaactc cgatgttcat gggtaaatta tgcacgccta
      421 gtatagccag gcaatattca ataacttacg aatttcaatt gaaagtggac ctttatgaaa
      481 aatccgacaa aggaatatcc acacacgtca tcgatttgtg tacaattcca gccatggttg
      541 gaagtgtgac gtgtaactta tttaacaaaa gtaaggagga aaaaatttca gaaaacgaaa
      601 tttccgcgga taaaggaggt tattttgtca taaacggaaa agaaagagta ataataggtc
      661 agatgaaaaa gacttacaat agaattatct gttataaaaa agatcaggat acaatatgcg
      721 aaaccagatc tagttgcgac gaaacggcta aaagttcatt aataacgttg aagaaatcta
      781 atttaaaaaa tcacattgat ttggtaatag ataaaatttc ttacgactta attaatgttt
      841 tacattctct tcttccggat aattatggtg cgataaacaa actaataggg gaagatgaca
      901 tacatctcga agaaacaatt tattttctca attctcgtgc cactactgag ccgacaatgg
      961 ttgacgtttc acaattattc ccacatttgg ggttttgtac taatttggaa aaggcgatat
     1021 ttttatgtaa aatgattaga aaactaattt tagttaattg tgacgtgtta cagcaagatg
     1081 acaaaagtaa tttggccttc aaacgcgtgg acatggtggg agcgttatgt agagacctgt
     1141 ttaaaatgtt atggaaacaa tttatcaaat cattgattaa agaaattaaa aaaaggcaga
     1201 tcggaagtat aattcccata gttaacatta aaaagaaaaa tatcggtctt aactttctgt
     1261 attgtttttc gtccggtgta tggggtataa ctaaaaatgt ttataaaaaa cttggcgtga
     1321 gtgaattttc tcaaaataaa gttagttctc ttactaattt agctttactg cgaaagatta
     1381 acattcccgt cggtaaaaag gacaagaaca ttcaaatgag acaaattcat ccgtcgtcca
     1441 tcttttacat ttgccctttt gaaactccgg aaggtagttc tgtgggaata agactaagtt
     1501 taagcatcct agccacagtt tcggaatcga tgcaattggt cgtcttatta aatatattat
     1561 cattaataat accggtaaga ttggatctca ggtacgtaat aatggttaac gggcttattt
     1621 tcagttccgt ggacgatccg gatgatttaa taaccaaagt tgacacttta agaataacgg
     1681 aaaagattag acgcgatgtt tccattttta aaaatgattt attgttaacc gtcgaaattt
     1741 ggtgcgattc cagtagatta ataaggcctt taattagaac taataaattt actaaagaat
     1801 gttacaaaaa gtcaataaaa caattggaaa acgaaggaat attagtttac agggaccctg
     1861 ccgaattgga aacttcttac gtcagtatgg aatacgataa agaatccgat tacctggaat
     1921 taaacccctc gtgtatcatg ggtgtcgtcg ccggtataat tcctttttcc aatcacacac
     1981 agagtcccag agtttgttac atggcaaaca tgattaagca agccataggc gtgttaccaa
     2041 ctctagaatc tcggtcggat tcaaccgttt atgaattaga ttcagttcaa aagcctttaa
     2101 acacgccaga aattgccgaa atccttgaac ttcacgaaaa cccaaatgga attaatgccg
     2161 tggtcgccgt ggcatgttac actgggttta atcaagagga ttccatcatt ttaaataaag
     2221 gggcattgga cagaggatta tttagggcgt acgtaaaaaa gactatatcc tgtgaaatta
     2281 aaaatttttc atctttcgag gaaaaaattg ggattccgga agaaaaatat agattgtatt
     2341 cagattatgg taaattagat gaaacaaccg gaataatcaa aaaagggatg caagttaaga
     2401 aaggagacgt ggtaataggt aaagtttcca ttagtaaaac ggccggcgta actagaacgg
     2461 aagacaaaag cgtggtgatt aaaaacacgg aagaaggtat aatacataac gtgttcgtaa
     2521 gccctagttt aattaaaatt agtattttac aggtaaaagt acctgaaata ggagataaat
     2581 tttgtagtgg aatggcacag aagggaacgt gtggtatcat actacgtgaa gaagacatgc
     2641 cttttaccgg cgacggaatt attccggaca taataataaa tcctcattgt ataccaagta
     2701 ggatgaccat taatcaactt atgagttgta tgtgttccaa agccttgtgt ttatccggtg
     2761 aagctaaata ttcaaacggc agtgccttta ccaacaccga aattttagac gccgccgccg
     2821 aaaccttgat gaattttggg tacgccaaag atggaactga agtcatgtac aacggaatga
     2881 ccggagaaaa aattaattct agaattttta tcggaccggt gtattatcac aggctgacac
     2941 atttggtgag taataaaatt ttctccagta ctaattctaa tattaaaaat aaattgacga
     3001 gacagccact aaatggcaga tccaacgacg gcggtttacg aattggtgaa atggaaaaag
     3061 attgtttatt gagacacgga atactaaagt tttccagtga acgcctaatt gatctatcgg
     3121 ataaattttt actcaggtcg tgtaacattt gcaaaggata ttatcacgtc agtaagttgg
     3181 ctgaaaatgt ttacatgtgc aacgtttgta aatcaagaga tatttctaca attaccattc
     3241 cgtacgccgc aaaattatta gtacaagaat tggaatcaat gggattggat gtaaaattaa
     3301 cgtcggacta aaaatgtgta tgtgtggtaa ttttaaaggt aagatgcctt taaaatttca
     3361 ttctgagtac agtaaaggaa aatttgtgct aggagaaaca ttatttttaa taagaaacat
     3421 tattcatagc agtatccaca tgctttgagt gggctgcatt gtgtcaaaat cggtaattgc
     3481 gcgttgtttc tttaaaataa ggaagttaaa cattttgcat tatcgcgact tacatgacac
     3541 aaatctggtt taaaagttcg ggccgttcat ctcgacatcc gcggcctcag ataatggact
     3601 taatattttt tcgttttgta caaaattttt aattttttct cgttctttta attctgcttt
     3661 ctgttttttt gcataaatat aataattgta ccatacaact accgcgaaaa ttataaatat
     3721 ttctaaaaac attttattta tgaatcggat tcatataacg ggtcttcgaa taattgaata
     3781 aatatatttt ttttatccat tttattataa atggataaac tacttaaaat atattctaaa
     3841 tattataata ttaaaccttt ctgcgacggg ttgtggtatg aacttaaatg ccataaagat
     3901 aataccacaa acgaatgtag aaaacaaaaa ttgcgatttt acacggatat tcctatggct
     3961 ttatgtgaaa cttgtaacga cggtaaatta aatctatata aaaaaatatg ttctactgga
     4021 caacgatata atttaacaac tgtcacaact aggaaagaat attttatttc ttcaaaggta
     4081 accatgatgt gtgagaacgc tcatactttt actactgaaa ttcctgttaa acattgtgag
     4141 gattgtttaa cagaaattat cattaaaaaa cgaataaata aaataaaatt tcctaaacct
     4201 tcggtatctg tcgaaggcga taaatgtttc cttcaagtcc caagttcgaa acagtctgat
     4261 tttatttcgg cgttacaatt agtatccaat atcaatagta atcatagttt cgtattgttt
     4321 atttcatatt ttaagaatat taatataaaa aaaatattag gtaatttaac aataaatttt
     4381 ttatctgaag ataaagtttc tctggccttt cacaccgaaa aaccagaatc caatttagta
     4441 gtaattaaga agatagataa tgtaatcgaa caagaaaaac aaaatgatat tattaatcca
     4501 ccaatggaaa ataccaaaaa tattaacacc aaactttctt ctgaagaaat cggaaattat
     4561 ttcaaaaccc ataatcgttt tatgtataaa aattattgtg agattaaaaa tgtcttcacg
     4621 attttttatg atgaaaaata caacgttaat gatttcgtca gtaataaacc ttattattat
     4681 aaatacgaag aaacggaccc agtacgtgac gcaattgaca aatatatcgg taataacgac
     4741 ggaaaaaatg taactgaaga aaatgtagat cattcttctt tattaaatat taaacccaca
     4801 cggatgtata aaatcctgga taaaaagatt atgactaaat gtattttaga tgtaactcga
     4861 tttgaagatc ttgacgccgt cacaaaaaaa tatcatttag aaactaaaga agaaattttg
     4921 gccggtaaaa aaatcttctc gttaatatgt aatttaaaaa agttaattta tgaattttca
     4981 ctaactaaca aattagataa aaccattttt gataaaacta taaattctct cgcaaaaata
     5041 aaacaagaag aagatggaaa ttacgcattc gaaatacttt taatggaaat ttttagatcc
     5101 accgaggaac ataatggtgt tgatccggtt gtaattaata ctataatttt taccgtacag
     5161 gatcgtaaat gtcaaccatt cgcagtttat tatacagaaa aaaattgtaa ctacaccacg
     5221 aataacggaa acttatttat caaaatgtct gaaaacacgt tgttttggct acctaaaaga
     5281 tccgctcaaa aaacattata cgtagacacg ggggtatctg aattattcat gcgaatttta
     5341 caacgtacta ataattttaa ctatgtcaca ttttgtcctt atggaatgtt tggagttgat
     5401 gaagaaataa ctgtccctcg tggaatggaa tgtaaagata tttctaattg tacaattttt
     5461 gtcatagacc aaacgtataa ttttgcagat ttgcttgaaa aagttatcga ggaaaaaagt
     5521 tatagaggtc gatttctaat aggacaatta ttaattaaaa tggcttcttg tggttgtaga
     5581 gattggttca gcgataccac gataaatttt ttacgttctc attataggca atttttatca
     5641 caagatgaac tatataatgt atctcggttg actgatcctg aaaaagaatt tggtaaagaa
     5701 ctagaaaatt tatttactcg tgaaattcca gatccggaaa aaggttcgtg tttcgcgacc
     5761 tgagactctg tcgttgttag gagagaaact ctttttgttt ttttctgaaa ccagaagtgt
     5821 aagactagta ttttcattta tgtttttatt tgtatctctt atttattatt gcagcaaaaa
     5881 tatcaggtat tactgaacta tttccaaatt aaaacaaaaa atttgaaaat attattaaca
     5941 ttgaattaaa aagaatattg ttattataaa atgccaatta taactacaaa acctaaaaat
     6001 actaattcgc aaaaagtgac aactgatgtt gatcatgaaa attttttttg taacaaagta
     6061 aaagtattaa tttacgatca cgttatatat tacagggcta aagatttagt tcggttgttc
     6121 ttaaaacaag gtcaacgcat gcctagtata aaaaacgaac ataaaattaa gagtaaaaat
     6181 atgggtgtga aaggatcaga tttttacgtt gattggaaag gagttagaat aatattatgt
     6241 aaatctgata aaaaagatat agaagacttt tttatagaat tttatataaa atctaaatat
     6301 aacttagatc ttaatgaaca taaaaatatt tccacatttt ttgacgatac aattaatgat
     6361 gtcgccgatt acattgatgc cattgaacaa gaaattataa ataaaaaatt aaaaagatct
     6421 caaaaaaaac cttttaaacc taaacttgtt atcgaacccc caccggaaga atctgacgaa
     6481 ataatattcg ataacggctc taatgataac ggctctaatt gcgaagacga tggctctgaa
     6541 gtaatacctg aggttgtcgg tgttataaca aaaaccaaca acgaaaattc ttttgaaata
     6601 acagaatata aaggtgaaga ttatgataaa atatacgatc aaatcgaaga taaaattatt
     6661 tataagacac agaaaaaaaa tttacgtaac agagtaaata aagcttgtga agaatataaa
     6721 aaaagttcgg gtagggaaag tatgatttgc atcgctaata aaataaaaat aaaaaatcca
     6781 ctgacgaccg aagaaatgat aaaaataatt aaaaaaacga cattatcgcc ttaaaaatgt
     6841 atatattatt tatttctaat tgaaattcaa ttagaaatat agtatgtata aataaatg
//
LOCUS       Exported                5330 bp ds-DNA     linear   UNA 22-JUL-2021

KEYWORDS    DiTV3a_F6

REFERENCE   1  (bases 1 to 5330)
  
FEATURES             Location/Qualifiers
     source          1..5330
                     /organism="DiTV3a"
                     /mol_type="genomic DNA"
     CDS             1..201
                     /codon_start=1
                     /gene="DiTV3a_F6_ORF1"
                     /product="Hypothetical protein"
                     /label=hypothetical protein
                     /translation="ERRWHLKNKGRHVHHGYFIYPPCSAYYLIYVILFIIRVAMFSTLF
                     NDCDLGIVILFIVRNLYQKKR"
     CDS             complement(305..736)
                     /codon_start=1
                     /gene="DiTV3a_F6_ORF2"
                     /product="Hypothetical protein"
                     /label=hypothetical protein
                     /translation="MNYIDNKINTIVNQIEAMEIDDMEIDVPESGTCDYCLCLSILSPS
                     CEIHKICTVCVKTDKKGACTECDSRCVVCVTRCFTCGDYICIECNHKCFACGEYVIKCL
                     NCFSGELCLQCEEEFCNYCIDTNSICFECEKERQIELQN"
     CDS             complement(816..3764)
                     /codon_start=1
                     /gene="DiTV3a_F6_ORF3"
                     /product="RHS proteins contain extended repeat regions. 
                     These repeats often appear to be involved in ligand 
                     binding., pfam05593"
                     /label=RHS repeat protein
                     /translation="MSVPILSIRNEVINLKYDGTFEIAPSTTYKIFTANLIKEIVYPFN
                     YRIRFKWSHRKLQCVYDDNRIFIKVEYQDNKAILMTHPEHVIYGNTFNIRFDNGGRILC
                     VDKVLYGQWVFLYKYNKLTQITYPNGLIEKISYGHDLIKITKIPGYNQPDIITTYAGNQ
                     TITNLCTTTPEGEFYTSGATLLKSDNSYEYSYAGKSRKEIKINLYDERNNIVSTIDTNG
                     RKHIIEYYEHTNLIKNKTYIPNSTEFSHRKYTIHYEYIQSYVSYEKHVCDDLVIYEKKI
                     DYNSIGLMTKIQEKKDTLVNTTTFFYEKFHDVIVEYKTFTGFDGVLTRTKIIRSLIHGK
                     PLFIQNDDFLPIKYTYDLFFRLTQMVYGEQIINITYVLSPFKEISVTYNKNKIYYDCLD
                     RIISRKISGNTVFKQNYDLNGKIAAVEIIDDVSYRKLFYHYDEWGNHYKTSTQGISEIC
                     KFDPILLNTTMVTTYLNKEYNSKKIFYDVYGNPIIINDGSGVHKLFYDGNGKLRKQING
                     ENNSTIYDYDAYGNVNKIIFPNNTTIRKISHVNNDSHRVECTVSADDKCYVWKQFKLDS
                     LFRIIEETTYDKTAAFFYENSTLIRCDSKDNCVNFKYNNDKLTELSAGDDFRQFGWDSE
                     GRLIHYENNFMTQEIIYSGNEIKLFTSGSKNVIYELTSLGNVTSCDIGGNKFFFVYDLF
                     ANLSFIKNNDILYTFNYDDINRLCNVKITAKNVVTYEEHLKYDNNNLIVTKIIIVNNVT
                     QTIHYRYDACNSLISKITVSNTSEIITENYHYDKSKLLLNYVKLSGNTIVESHVYSYDT
                     LNNIIKYIVEHTHEIKTVYNEYKHLDPTQLSSVTINGIKYKVSYDTRSRITYSQPYQSG
                     GFYNNFDQLVYDNKSNKYFYDSANKVFKIINPEYEKTYYHINSIIAVEEETKNTTSTYT
                     SYIKGMEYAVKNDGTVKKIYSKDLNNIHVNGRMYDTSLMKFLTPGSNTLNSF"
     CDS             3852..4220
                     /codon_start=1
                     /gene="DiTV3a_F6_ORF4"
                     /product="DjTV_ORF69-like"
                     /label=DjTV_ORF69-like
                     /translation="MLKDQLIELHHLCNKEKDFKDKLKELKSEFSDHKDNIAELKMQVI
                     EGMKTIKHKYAKYKNMEIFLVTKSRKKKPSKEDLSDLVQEILELDITKEEKTEKILEAM
                     KPKHQNTCDDILTIKFTK"
     CDS             4268..5107
                     /codon_start=1
                     /gene="DiTV3a_F6_ORF5"
                     /product="DjTV_ORF46/AV955_gp109-like"
                     /label=DjTV_ORF46/AV955_gp109-like
                     /translation="MVYYKMNYKWKNIVGIILFHIYTVYVIPDVFINAKVLTLIWMVLM
                     ALFGGFGVTAGVHRYWSHRSYDATDGFKMLLAAAFSVAGQNTIFDWVRDHRVHHRYSDT
                     NSDPHNINRGFWFSHVGWLMIKKHPDVIKNGRKISMEDILQDPIVKFHTKYFIPLKILL
                     CFLIPMSLPVIMWNEMTSVSINSQLIRYALGLNFTWSVNSAAHMWGTKPYNKNIKPCDN
                     KLVSVLAIGEGWHNYHHVFPYDYKTSEIGCVNFTTFFLNIAKKYGYIYNTKEREKTE"
ORIGIN
        1 gaacgaagat ggcacttgaa gaataagggt cgccatgttc atcacggtta ttttatttat
       61 ccgccatgtt cagcttatta tttaatctat gttattttat ttataataag ggtcgccatg
      121 ttcagcacat tatttaatga ttgcgatcta gggatagtta ttttatttat agtgagaaat
      181 ctttaccaaa aaaaaagata aaattttaga aattaaaaaa ggacaagtgg ctccggcgcg
      241 ccatgttcag ttttacatta tttaatgata acaatcttaa agatcttccg acctttagga
      301 ctatttaatt ctgtaattct atttgccgtt ctttttcgca ttcaaaacat attgaattgg
      361 tatcaataca ataattgcaa aattcttcct cgcattgcaa acataattct ccgctaaaac
      421 aatttaaaca ttttatgaca tattctccgc aagcaaaaca tttatgatta cattcgatgc
      481 aaatgtaatc accacaagta aaacatcttg tgacacacac gacacatcta gaatcgcatt
      541 ctgtacacgc acctttttta tcagttttta cacacactgt acaaatttta tgtatttcgc
      601 aactaggtga tagtatcgac aaacataaac agtaatcgca tgtaccagat tcgggaacat
      661 ctatttccat gtcatctatt tccatcgcct ctatttgatt tacgatggta tttattttgt
      721 tgtcgatata attcataact atttatttta ataataactt ttacgtaata ttgtattatg
      781 ttcactattt atcaatttta tttaaacacg gctttttaaa aagaatttaa agtattactg
      841 ccgggagtta aaaatttcat taaagatgta tcatacattc ttccatttac gtgaatgtta
      901 tttaaatctt ttgaataaat ttttttcaca gttccgtcat ttttaacagc atactccata
      961 cctttaatat aactagtata tgtacttgtc gtgttttttg tttcttcttc gacggcaata
     1021 atagaattaa tatgataata tgttttttcg tattccgggt tgataatttt aaatacttta
     1081 tttgcggaat cgtaaaaata tttattcgac ttgttatcgt aaaccaattg atcaaaattg
     1141 ttataaaaac cacccgattg atatggttga gaatacgtaa ttctacttct cgtatcgtat
     1201 gaaactttgt atttaattcc attaatggta accgaagaaa gttgtgtggg atccaaatgt
     1261 ttatattcgt tgtacacagt ttttatttcg tgagtatgtt cgactatata ttttatgata
     1321 ttgtttaatg tatcgtaaga atacacatga ctttcaacaa tagtgttacc tgacaattta
     1381 acataattta ataatagttt agatttgtcg taatggtaat tttcagttat tatttcactg
     1441 gtattcgaca cagtaatttt gctaattaat gaattacatg cgtcgtacct ataatgaata
     1501 gtttgtgtga cgttatttac gattattatt tttgtgacaa ttaaattatt attatcatac
     1561 tttaaatgtt cttcgtacgt aactacattt ttagcggtga tttttacatt acatagacga
     1621 tttatgtcat cgtaattaaa tgtataaagg atgtcattat tttttataaa tgacaggttc
     1681 gcaaataaat cataaacaaa gaaaaattta ttaccgccga tgtcacacga agtaacatta
     1741 cccaaagagg tcagttcgta aattacattt tttgaacccg acgtgaataa ttttatctcg
     1801 ttgcctgaat aaattatttc ttgtgtcata aagttgtttt cataatggat taatcgacct
     1861 tccgaatccc aaccaaattg tctgaaatcg tctccggcag aaagttcagt taatttatca
     1921 ttgttatatt taaaattaac acaattatct ttggagtcac atcttatcaa agtcgaattt
     1981 tcataaaaaa aggccgctgt tttatcatat gttgtttctt ctattattct aaataaagag
     2041 tcaagtttaa attgcttcca tacgtaacat ttgtcatcgg ccgaaaccgt acattctacg
     2101 cggtgtgaat cattatttac gtgagaaatt tttcttattg tcgtattatt tggaaagatt
     2161 attttattta cgtttccgta cgcgtcgtag tcgtaaatgg tagaattgtt ttcgccgtta
     2221 atttgtttac gtaatttacc atttccgtcg tagaataatt tgtgtactcc ggatccatcg
     2281 tttattatta tgggatttcc gtaaacgtcg tagaatattt ttttactgtt atattctttg
     2341 tttaaatacg tggttaccat agtggtgttt aataatatgg ggtcaaactt acatatttcc
     2401 gatattcctt gagtactagt tttataatga ttaccccatt cgtcataatg ataaaataat
     2461 ttacggtaac taacgtcatc tattatctct accgcggcaa ttttaccgtt caagtcgtaa
     2521 ttttgtttga aaacagtgtt gccgcttatt ttacgactta taattcgatc tagacaatca
     2581 taataaattt tatttttatt gtaagtaact gatatttctt taaacggcga caatacgtaa
     2641 gttatattta taatttgttc tccgtaaacc atttgggtta atctgaaaaa taaatcatac
     2701 gtatatttaa tcggaagaaa atcatcattt tgaataaata atggtttacc gtggattaaa
     2761 gatcgtatta ttttagtacg agttaataca ccgtcaaatc cggtaaaggt cttatattct
     2821 acgatgacgt cgtgaaattt ttcataaaaa aaagtcgttg tatttaccaa tgtatctttc
     2881 ttttcttgaa tcttggtcat taatccaata gaattgtaat caatcttttt ttcgtagata
     2941 actaaatcgt cacatacatg tttttcgtac gatacataac tttgtatgta ttcgtaatga
     3001 attgtatatt tacgatgaga aaattcagtt gaatttggaa tgtaagtttt attctttata
     3061 agattggtat gttcgtagta ttctatgata tgtttccgac catttgtatc aattgtcgaa
     3121 actatattat ttctttcgtc gtataagttt attttaattt cttttctact tttacctgcg
     3181 tacgaatact catacgaatt gtctgatttt aacaacgtag ctcccgaagt ataaaattca
     3241 ccttccggag ttgtggtaca taaattggtt attgtttggt tgcccgcgta ggtcgttatt
     3301 atgtccggtt gattatatcc tggaattttt gtgattttaa tcaagtcgtg accgtatgaa
     3361 attttttcta tcagaccatt cggataggtt atttgtgtta atttattgta tttatataaa
     3421 aagacccatt gtccgtataa aactttatcc acgcataaaa ttcgtccgcc gttatcaaat
     3481 cgtatgttaa aagtattacc gtaaatgacg tgttcgggat gtgtcattaa aatggcttta
     3541 ttgtcttgat attctacctt tataaaaatt ctattgtcgt cgtacacaca ttgtaacttt
     3601 ctatggctcc atttgaaacg aattctgtaa ttaaacggat acacaatttc ctttatcaag
     3661 ttcgcggtaa atattttgta cgtggtcgaa ggcgcaattt caaaagttcc atcgtatttt
     3721 aaatttataa cttcgttccg tatactaagt attggtactg acatttatat tacaccggaa
     3781 gcgcaaaaaa agtggacacc gaaatgaaat acgtaagact gtgttaaaaa ctttttggat
     3841 aaacataaag aatgttgaaa gatcaattaa tagagttgca ccatttatgc aacaaagaaa
     3901 aggattttaa agataaatta aaagaattaa aatcagaatt ttctgatcat aaagataaca
     3961 tcgcggagtt aaaaatgcaa gtcatcgagg gaatgaaaac cataaaacat aaatatgcga
     4021 agtataaaaa tatggaaatt ttcttagtaa ctaaatcacg taagaaaaaa ccgtcaaaag
     4081 aagatttatc agatttggtt caagaaattc tagaactaga tatcacaaaa gaagaaaaaa
     4141 cagaaaaaat tctagaagcc atgaaaccaa aacatcaaaa tacttgtgac gacattttaa
     4201 caataaaatt tactaaataa tgtactgcct tataacgtaa catgtataaa aattttgtga
     4261 tatctccatg gtgtattata aaatgaacta taaatggaaa aacatagtcg gaattattct
     4321 atttcatata tacacagtgt atgtaatacc ggatgttttc ataaacgcta aagtattgac
     4381 tttaatatgg atggttttaa tggctttatt tggcggattt ggcgtgaccg ccggagtaca
     4441 cagatattgg tctcatagat cgtacgacgc gacagatgga tttaaaatgt tattagcggc
     4501 ggccttttca gttgcaggtc aaaatactat ttttgactgg gtacgagatc atagggttca
     4561 tcatagatat tcagatacta attctgaccc tcataacata aacagaggat tctggttttc
     4621 acatgttggc tggttgatga taaaaaaaca tccggatgtg ataaaaaatg gtagaaagat
     4681 ttcgatggaa gatatacttc aagatccaat cgttaaattt cacactaaat atttcatacc
     4741 gctgaaaata ctattatgtt ttttaattcc gatgtcactt ccagttatta tgtggaatga
     4801 aatgacgtcg gtttctatta atagtcaatt gatcagatat gctttaggtt taaattttac
     4861 gtggtcggtt aacagcgcgg ctcatatgtg gggaactaaa ccatataata aaaacattaa
     4921 accttgtgat aataaacttg tttctgtctt agcaatagga gagggatggc ataattacca
     4981 tcatgttttt ccatatgatt ataaaacttc ggaaattggt tgtgtaaatt ttaccacgtt
     5041 ttttttaaat atagccaaaa aatatggata tatctataac actaaagaac gggagaaaac
     5101 tgaataaaat atgtgaaaaa aagttttaaa taagatttct tatttaaaac atatatacag
     5161 gggcggcgga ctagttaaaa tatatatata tataacttaa agcgaaggat ggcgcgaatg
     5221 tagagcggat aatatatata taactttttc tacaaaaaaa aagtcatctt aaatatcaaa
     5281 tacgcggtaa tttaattaat atagatatta gtagagcgga taatatatat
//
LOCUS       Exported                4680 bp ds-DNA     linear   UNA 22-JUL-2021

KEYWORDS    DiTV3a_F7

REFERENCE   1  (bases 1 to 4680)
  
FEATURES             Location/Qualifiers
     source          1..4680
                     /organism="DiTV3a"
                     /mol_type="genomic DNA"
     CDS             complement(319..471)
                     /codon_start=1
                     /gene="DiTV3a_F7_ORF1"
                     /product="Hypothetical  protein"
                     /label=hypothetical  protein
                     /translation="MYPNIRIFLQILITLPVSAATAERSTLKRLKTWLRNRTSVNWFST
                     HQCAS"
     CDS             complement(524..709)
                     /codon_start=1
                     /gene="DiTV3a_F7_ORF2"
                     /product="Hypothetical  protein"
                     /label=hypothetical  protein
                     /translation="MNLFNLRVVLPKTDNTPEDKVALKKIVDTFQDIIGPTTYCIFHSR
                     TRVFTVDSKVEKSRAK"
     CDS             850..1380
                     /codon_start=1
                     /gene="DiTV3a_F7_ORF3"
                     /product="DjTV_ORF89/AV955_gp028-like"
                     /label=DjTV_ORF89/AV955_gp028-like
                     /translation="MISVKIIIIFIFICLICILLFTRKNKGTWDSRKDIEEFALIHNYQ
                     GDVKKITNTHIKESKGEKICRNYLEKKFKVRFRKMRPEFLKNPVTNMNLELDCFSPELA
                     IAVEYNGRQHYEHVPKFHKTYDDFTKQKYRDVIKKMLCKKQGITLIEVPYTVQHKDIPR
                     FLENELYKCGKNK"
     CDS             1400..3268
                     /codon_start=1
                     /gene="DiTV3a_F7_ORF4"
                     /product="DjTV_ORF4/AV955_gp033-like"
                     /label=DjTV_ORF4/AV955_gp033-like
                     /translation="MKLKLKNFKCFHEAIFEFDGQLIYINAPSGYGKSTILMAIQFALW
                     GTPSDVITYGKKYCEVILEYKEYIFTRRKGPNYFMIQLKSTLEEVDFPVDFINIHFKQP
                     VFNFMQLSSSKQYEILETIFDSQNNSHKILSDINRLISEGKVALDTMTSEIVYKKQTIE
                     NDKKFLIPDLNNKPTTVFAQHEIDKVFSEITNIGKQIDTLNLLSKYNQKSSTGYSVFEL
                     QTRISNYNKLHEKLNRLKTIDEPEDIKKCEEILIKEENKRIENGMLRKQITAIYNKLSV
                     EAVYDSEVVRSMIESEKETVIEGKNLTCPQCFSSLILKDENLFIVKKNKVLEFTEILNL
                     LDKIQPEVNVQHLKLIIKKFYILKELEGLNLDRDKILLEKELEFQEFNKIKKIPLISED
                     VSVLEEKISKLRQVHRDMETATEQLKIWDMNIKIKNRITELEKDVIVKEEKCKLYSCKL
                     QQLQKLKEMVNESQKVSMKSLIDKINKELSALVDKFMTKDDFVARFSVEKEIKSSKIVK
                     YDINIEIFRKGQKVTRPHYNLSSGEFARISLAVDLVLFKFFNTKAPIFLDEVTSNLDET
                     LTTKIFSHVKSVFPDQDIYVIAHQIVNGFFDKVYDVEFIDSNSTKY"
     CDS             3445..3816
                     /codon_start=1
                     /gene="DiTV3a_F7_ORF5"
                     /product="Hypothetical  protein"
                     /label=hypothetical  protein
                     /translation="MKILRNDIEVIVKRKKSGEPASKIAKDYGVSTHAIYKVVSKWEMD
                     NDKEIKERKDALKKTVLLHRTTKMMEEAGIDQETISRFLLEQQLKNPASEILLEEKEKE
                     ILLLKKQLSDLSCRLENEH"
     CDS             3854..4366
                     /codon_start=1
                     /gene="DiTV3a_F7_ORF6"
                     /product="DjTV_ORF83/AV955_gp005-like"
                     /label=DjTV_ORF83/AV955_gp005-like
                     /translation="MHVNNSDILLCSSKCCVLKKTATIKREPEEFIKNKINEIRSALLI
                     IDSSDRILITQSYNKFWGIPKGCKNINETFIDAVIRETKEETGYAFNKESFLSAIDTIF
                     TIGIKDNVNVVFFIRLNYKLEEINCTPDELHSESTGFGWINIDCLKSMIFNKNLKVNYV
                     TIAGTWC"
     CDS             4436..4678
                     /codon_start=1
                     /gene="DiTV3a_F7_ORF7"
                     /product="MIV027R-like"
                     /label=MIV027R-like*
                     /translation="METLNIFEQTEMYNVLCEIEKNLNIDLNILKFKKSCPFWKSDEET
                     YISFLEVLKSTLMLMRLEFRRTRSMVHANMVFINGT"
ORIGIN
        1 agcaatttgc tgtagttata gccacccttc cgtaatgaag aagaaacctt aagaataagt
       61 gtaaacagca ttttatttaa attaatttat tcaacaaaaa acataatata attaaggaat
      121 agttatttct ataattaggc atattaggct acaagtgcac gaatcgtcag caacagccgg
      181 caacgagtgg taaataaaag ttcagtgatt aaaaatacta taagaaaagt aaatattata
      241 taattttata aaatgtattc ttttcgccta tccgatttag caaatcgctc tatgattgca
      301 tcaacatcta gagaaatttc aggatgcaca ttgatgagtg ctaaaccagt taacagaagt
      361 tctatttcta agccaagtct ttagacgctt aagcgtagaa cgctctgctg ttgctgcact
      421 gactggcagt gtaattaata tttgcagaaa tattctgata tttggataca tatgaatatc
      481 gcagttttct aatacttcta aaatacaatc aggaagtttt ccattatttt gcacgactct
      541 tttccacttt tgaatccaca gtgaaaactc ttgttctact gtggaatatg cagtaagtag
      601 ttggtccaat aatatcctgg aaggtgtcaa caattttttt taatgcaact ttatcttctg
      661 gtgtgttatc agttttaggt aaaacaactc gaagattaaa tagattcata actttcggtg
      721 aaagtcgttc ttctaaatca gttaagatat tgtctaaaag gggtaaataa atagatcttc
      781 ggaaatattc ttcgcaagag ttagcaggta ggttttgacg actgttttga tcctcgattg
      841 tacttataaa tgatatccgt aaaaataatt attattttta tttttatttg tcttatatgc
      901 atattattat ttacgaggaa aaataaaggt acttgggatt cgagaaaaga tatagaagaa
      961 tttgcgttga ttcacaatta ccaaggtgat gttaaaaaaa ttacaaatac acacataaaa
     1021 gaaagtaaag gagaaaaaat atgtcgaaat tatttagaga aaaaatttaa agttagattt
     1081 agaaaaatgc gtcctgaatt ccttaaaaat ccggttacca acatgaattt agaattagat
     1141 tgtttttctc ctgaattagc tatagccgta gaatataacg gaagacaaca ttacgaacac
     1201 gtgcctaaat ttcataaaac ttatgacgac tttactaaac aaaagtacag agacgtaatt
     1261 aaaaaaatgt tgtgtaaaaa acaaggcatc accttgatag aagttcctta taccgttcaa
     1321 cataaagaca taccacgatt tttagaaaac gaattatata aatgtggtaa aaataagtaa
     1381 attaaagata actataaaga tgaaattaaa attaaaaaat tttaaatgtt ttcacgaagc
     1441 aatttttgaa ttcgacggtc aattaatata tattaatgcc ccaagtggtt acggtaaatc
     1501 taccatactg atggcaatcc aatttgcttt gtggggaact ccgagtgacg ttatcacata
     1561 tggtaaaaaa tattgtgaag tcatattaga atacaaagaa tacatattca ccagacgaaa
     1621 aggacctaat tattttatga ttcagttaaa atctacgttg gaagaagttg attttccggt
     1681 ggactttatt aatatccatt ttaaacaacc ggtgtttaat tttatgcaac ttagctcaag
     1741 taaacagtac gaaattttag aaaccatttt tgattcacag aataattcac ataaaatttt
     1801 atctgacata aatagattaa tttcagaagg aaaagtagcc cttgatacta tgacatctga
     1861 aattgtctat aaaaagcaaa ctatagaaaa cgacaaaaaa tttttaatac ctgatttaaa
     1921 taacaaacct actactgttt tcgcgcaaca tgaaatagat aaagtgtttt ccgaaattac
     1981 aaacattggt aaacaaatag acactttaaa tttattaagc aagtataacc aaaaaagttc
     2041 aactggatac tcagtttttg agcttcaaac acgaattagc aattataata aattacacga
     2101 aaaattaaat cgacttaaaa ctattgacga acccgaggat atcaaaaaat gtgaagaaat
     2161 acttattaag gaagagaaca aaagaataga aaatggaatg ttacgtaaac aaattacggc
     2221 gatttataat aaattatctg ttgaggcggt gtacgattcc gaagtagtac gctcgatgat
     2281 tgaatctgaa aaagaaacag ttatagaagg aaaaaattta acctgtccac aatgtttttc
     2341 atcgttaatt ttaaaggatg aaaacctttt tattgtgaaa aaaaataaag ttttggaatt
     2401 taccgaaatt ttaaatttac tagataaaat acagccagag gtaaatgtac aacatttaaa
     2461 actgattatt aaaaaatttt atattcttaa agaactggaa gggttaaatt tagatcgtga
     2521 taaaatttta ttagaaaaag aattggaatt tcaagaattt aataaaataa aaaaaattcc
     2581 tttgatttcg gaggatgtat cagtactaga agaaaaaatt tccaaattac gacaggtaca
     2641 tcgcgacatg gaaactgcca cggaacagtt aaaaatttgg gatatgaaca ttaaaattaa
     2701 aaataggata acggaacttg aaaaagatgt tatcgttaaa gaagaaaaat gcaaattgta
     2761 ttcgtgtaaa ttacagcagt tacagaaatt aaaagaaatg gtcaacgaat cgcaaaaagt
     2821 ttctatgaaa tctttgattg ataaaatcaa taaagaatta tccgcgctgg tggacaaatt
     2881 tatgactaag gatgattttg tagctaggtt ttcagtggaa aaagaaatta aatcatctaa
     2941 aattgtaaag tatgatatca atatcgaaat ttttagaaaa ggacagaaag ttaccagacc
     3001 acactataat ttatcttccg gagaattcgc cagaataagt ttagcggttg atttagtttt
     3061 atttaaattt tttaacacaa aggctcctat ttttttagac gaagttacat ctaatttaga
     3121 tgaaactctg acaactaaaa ttttttcaca tgttaaatcc gtatttccag atcaagatat
     3181 ttatgtcata gcccatcaga tagttaacgg atttttcgac aaagtttatg acgttgaatt
     3241 tatagattct aattctacta aatactaatg taatagatga aattaccgta aacttgcaat
     3301 gtgtaaagtt aaccgtgatg attcaaaaaa acataatgtt tatttaaatt gaggtttgta
     3361 gattaattta aatttttagc aaagttaaat gatacataca tagtaagtac atataaaata
     3421 aatattatta tatataaaag aataatgaaa attttgcgca atgacataga agtaatagtt
     3481 aaaagaaaga agtctggtga accggcatca aaaatagcta aagattacgg agtcagtact
     3541 catgcgatat ataaggtggt atcaaaatgg gaaatggata atgacaaaga aattaaagaa
     3601 cgtaaagatg cgttaaaaaa aacagtatta ttacatagaa caactaaaat gatggaagaa
     3661 gctggtatag atcaagaaac tatttcacga tttttactag aacaacaatt aaaaaatcct
     3721 gcgtcggaaa tattattgga agaaaaagaa aaggaaattt tacttttaaa aaaacaattg
     3781 tcagatttat catgtagatt agaaaatgaa cattaaatat taaattataa gaaaaattaa
     3841 attaagataa aggatgcatg taaataattc tgatatttta ctttgtagtt caaaatgctg
     3901 tgtgcttaaa aaaaccgcga cgataaaaag agaaccggaa gaatttataa aaaataaaat
     3961 taatgaaata cgatccgcat tactgataat tgacagtagt gacagaatat taataactca
     4021 aagttataat aaattttggg gtattccgaa aggatgtaaa aacataaacg aaacttttat
     4081 cgacgcggtt ataagagaaa caaaagaaga aaccggatac gctttcaata aagaatcttt
     4141 cttatctgcg attgacacga tatttacaat tggaattaaa gataacgtta acgtggtatt
     4201 ttttattcga cttaattata agttagaaga aataaattgt actccggatg aattgcattc
     4261 agaatccact ggttttggat ggataaatat tgactgttta aagtccatga tttttaataa
     4321 aaatttaaaa gtaaattacg taactatcgc cgggacttgg tgttagtatg tatgatgtca
     4381 aaaatgaacg tacatttttt taaataaaaa taatcgtttg cttataccat tcacaatgga
     4441 aactttaaat atttttgaac agactgaaat gtataatgtt ctatgcgaaa tagaaaaaaa
     4501 tctaaatatt gatttaaata ttttaaaatt taagaaatcc tgtccatttt ggaaatcaga
     4561 cgaagaaaca tacatatctt ttttagaagt tttaaaatct acgttgatgt taatgcggct
     4621 tgaatttaga cgcactagga gtatggtaca tgcaaacatg gtatttataa atggaacgat
//
LOCUS       Exported                4514 bp ds-DNA     linear   UNA 22-JUL-2021

KEYWORDS    DiTV3a_F8

REFERENCE   1  (bases 1 to 4514)
  
FEATURES             Location/Qualifiers
     source          1..4514
                     /organism="DiTV3a"
                     /mol_type="genomic DNA"
     CDS             complement(224..2734)
                     /codon_start=1
                     /gene="DiTV3a_F8_ORF1"
                     /product="DjTV_ORF63/AV955_gp093-like"
                     /label=DjTV_ORF63/AV955_gp093-like
                     /translation="MNWMRQVVTSDCNDELFSVVDIYNKKKYYVTDEVEFLKQTNNNND
                     YLAEKPSFHTPVIVDFDIKEEEKIFTDYDESTVKTIALAYTTALNELLLSPPDEYHIFL
                     LEKPCVVDQGIKKHGFHLHFLNVSISTDNFSLLYSCVQNKLRPLGYEKNNDKIVNKLWL
                     LYGASKSPTSLPYKVSRYINITTEGYFTCDDFTKILIGNTIYGIQITKSNVENLLRMIL
                     SIRLNGKNNFSLQDIYEFPEEQNKSDSDSEYEKIYDKHYSKETIANLVLSLNPSRAEEY
                     DSWIKVGMILAKFDDDTDFYKSLFHIFSKQSSKYQDYSCELKWNSLRNISDIKLGVGTL
                     FHMLKEDGIDSSNILFNVSHLSVFDYDIASEVKKIIPDLFISHSTLGCFKYKESIWYEV
                     TDPKNIFKKYIKEWSEDYLPLIKEKIYENSEENKDIIKIYTKILYKVKNYNSLNNVAKS
                     LGELYFDENAELLFEQKRNLPFKNCVFDVDNWKLIEPNPYDYHTIRIEHDLIPWDTVAE
                     DKKQFVYDFWEKIFPDSELRNYVLNSIARFFTGCNHFKQFQFWVGCGNNGKSLTISLLE
                     NIFGGFAKKIPKSLIRPCFSHQGETNPELARLKDARIATVVELTKNDMMDPGQIKSLTG
                     NDTLYARDTYEKGKNVKEVIPMFFPIMFTNENPILRNPDGPTWDRIRLINFESTFTNDK
                     IGYLKKNPQADPHKVFNVDPNIPRLVKVNAKYFLSYFFYILFNYKTFAEFNKKEIIPAK
                     VGQGLETFKMQQNIIKQFLDENYIVDGTSTDTIPLQKILKDYNSSKPKVVLSKEELSAA
                     LQNYSPEVIVNVSENVRGLVKILW"
     CDS             2832..3086
                     /codon_start=1
                     /gene="DiTV3a_F8_ORF2"
                     /product="DjTV_ORF91/AV955_gp030-like"
                     /label=DjTV_ORF91/AV955_gp030-like
                     /translation="MNFNSIKDPLIISIFFFVAASDWFENWLKDLFPSLRTTNPLVFTL
                     IKTGIFAGMYWLYSMFLKGKWTDEKPSAPPTLTKSSGSG"
     CDS             3168..3737
                     /codon_start=1
                     /gene="DiTV3a_F8_ORF3"
                     /product="DjTV_ORF12/  AV955_gp055-like"
                     /label=DjTV_ORF12/  AV955_gp055-like
                     /translation="MYCIEGNISSGKSTIINRLTNTFEAYQEPIHEWTLLRHFYKDKLT
                     YAFPFQYQILISYINLFNSVKESDSAIFIERHPWSCKNIFIDVLKDQNMWDVNDELQYE
                     KLYSVSSESFKIKKMFYLNLSPTQCLERFRKRNREGEILTIDDLVKLENKFKQKLCIQN
                     EFPVKIINVEGKSSCEIEKEILQELN"
     CDS             3800..4474
                     /codon_start=1
                     /gene="DiTV3a_F8_ORF4"
                     /product="DjTV_ORF127/AV955_gp015-like"
                     /label=DjTV_ORF127/AV955_gp015-like
                     /translation="MIIPLFCVFYLLFVFQAPKYIKTPVHAIKKIIPIYNLLQIFLNVY
                     LFYIVISDEEFVNKVLNNLCGNKQYSTKYQERFMYFGFLWCIIKLTDFLDTVFFILRKK
                     NSHVTFLHVYHHFTTAMVAYVVYSYLHTEQSIFYASINCCVHSAMYFYYFLTSIGVRPK
                     WKKLITIFQLIQFLLVLIMTIFIVPCQYNSNIKYFYYSLYSICQCVMYIYLFLKFFVKS
                     YR"
ORIGIN
        1 tatatatata tatatatata tatcatcatc atcatcatca tcatgatcat catcatcatc
       61 atcatcattg gtgctacagc cctataaaag agcctcgacc ttcccaagtc tattacgcca
      121 gtcagttcta tccattgcca actgttgcca gtttgctgcg cctatttgtc taccatcctc
      181 atctacacca tccctccatc tgagttttaa ttaaacatgt atattaccat aaaattttaa
      241 ctaaacctct gacattttcc gaaacattta cgattacttc cggagaataa ttttgtaaag
      301 ccgcggacag ttcctcttta ctaagtacaa cttttggttt cgaactgttg taatctttca
      361 atattttctg taagggaatg gtatcggttg atgttccgtc tactatataa ttttcgtcta
      421 aaaactgctt aattatgttc tgttgcattt taaaagtttc cagtccttga cctacttttg
      481 ctggtataat ttctttttta ttaaattccg caaaagtttt atagttgaat aaaatataaa
      541 agaaataaga taaaaaatac ttggcgttta ctttaacaag ccgaggaata tttggatcga
      601 cattaaatac cttgtgtgga tcggcttgtg gattcttttt aagataacca attttgtcat
      661 tggtaaatgt agattcgaaa tttattaatc gaatgcgatc ccaggtcgga ccatccgggt
      721 ttctcaaaat tggattctca ttcgtaaaca taattggaaa aaacatcgga ataacttctt
      781 tgacgttttt tcctttttcg tatgtgtctc tggcatacaa agtatcatta ccagttaaac
      841 tttttatttg acccggatcc atcatgtcgt ttttagttaa ttctacgacg gtggctattc
      901 gcgcatcttt taatctggcc agttctggat tggtttcacc ttgatgagaa aagcatggtc
      961 ttattaaact tttcggaatt ttttttgcga atccgccaaa aatattttca agtaaactta
     1021 ttgttaacga tttaccgttg ttaccacaac ctacccagaa ctggaactgt ttaaaatgat
     1081 tacaaccggt gaaaaatctg gcgatgctgt taagaacgta atttcttaat tcggaatccg
     1141 gaaatatctt ttcccaaaaa tcataaacaa actgtttctt atcttccgcc accgtatccc
     1201 agggtattaa atcatgttct attcttatgg tatgataatc gtacggattt ggttcaatta
     1261 atttccaatt gtctacgtca aaaacacaat ttttaaaagg taaatttctt ttttgctcaa
     1321 aaagtaattc cgcattttcg tcaaaataaa gttctcctaa agatttagct acgttattta
     1381 acgaattgta atttttaact ttgtataaaa tttttgtgta tattttaata atgtctttat
     1441 tttcttcaga gttttcatat attttttctt ttatcaaggg taaataatct tcagaccatt
     1501 ctttaatata ttttttaaaa atattcttag gatccgtaac ttcataccaa atactttctt
     1561 tatatttaaa acatcctaac gtcgaatgag atataaataa atccggaatt atttttttta
     1621 cttccgaagc tatgtcatag tcaaatactg ataaatgtga tacgttaaat agtatattgc
     1681 ttgaatctat tccgtcttct tttagcatgt gaaataacgt cccgactcct aattttatat
     1741 ccgaaatatt tcgtagtgaa ttccatttca attcacaaga gtaatcttga tatttactac
     1801 tttgtttaga aaagatatga aataatgatt tgtaaaaatc ggtgtcgtcg tcaaatttgg
     1861 ctagaatcat tccgactttt atccatgaat cgtattcttc ggctcttgat ggatttaagg
     1921 ataaaactaa attggctatc gtttctttgg agtaatgttt atcgtaaatt ttttcatatt
     1981 ccgaatccga atcggattta ttttgttcct cggggaattc ataaatatcc tgaagagaaa
     2041 aattattctt tccatttaat cgtatactta gtatcatacg caataaattt tctacattag
     2101 atttagtaat ctgaattccg taaatagtat taccaattaa aattttagta aaatcgtcac
     2161 acgtaaaata cccttctgtg gtgatgttta tgtatcgtga aactttatac ggaagactag
     2221 ttggtgattt tgacgcaccg tacaaaagcc ataatttatt aacaatttta tcattatttt
     2281 tttcataccc taatggacgt aacttatttt gtacgcaaga atataaaaga gaaaaattat
     2341 ccgtggaaat ggaaacattt aaaaaatgta aatggaatcc gtgtttttta attccttgat
     2401 ctacgacaca tggtttttct aataaaaaaa tatggtattc gtccggagga cttagtaata
     2461 attcatttaa cgcagtcgtg tatgccaaag ctatggtttt aaccgtggat tcgtcatagt
     2521 ccgtaaagat tttttcttcc tctttgatat caaaatctac tattacggga gtgtgaaatg
     2581 aaggtttttc agctaaataa tcattattat tatttgtttg ttttaaaaat tctacttcgt
     2641 ctgtaacata atactttttt ttattataga tgtctacaac ggaaaataat tcatcattac
     2701 agtctgatgt caccacttga cgcatccagt tcattttata ttatatcttc tccatttaat
     2761 tatgaatccg cggattcaat tacggacccc cgtgaaatca atttatttac gtaatatgta
     2821 ttataaataa catgaatttt aacagtatta aagatccttt aataatttct atattcttct
     2881 ttgtcgcggc gagtgattgg ttcgaaaatt ggttaaaaga tttatttcct tctttacgaa
     2941 caacaaatcc tttagttttc actttaatta agacgggtat atttgccgga atgtactggt
     3001 tgtattcaat gttcttaaaa ggaaaatgga ctgatgaaaa accatcggca ccaccaacgt
     3061 tgacaaagag ctctggttca gggtaataat ttctaatgaa aataatttca ttagaaacgt
     3121 atgaaaatga tatcactccg tgtttgaatt atgtatacac atgaaatatg tattgtatag
     3181 aaggtaatat tagttctggt aaatctacca ttataaatag attaacaaat acatttgaag
     3241 cttatcaaga acccattcat gaatggactt tgttacgaca tttttataaa gacaaactaa
     3301 cctacgcttt tccttttcaa tatcaaattc tcattagcta cattaatctt tttaattctg
     3361 ttaaagaaag cgattccgca atttttattg agagacaccc atggtcgtgt aaaaatatat
     3421 ttatcgacgt tcttaaagat caaaatatgt gggatgttaa cgacgaactt cagtatgaaa
     3481 aattgtattc cgtttcttct gaatctttta aaattaaaaa gatgttttat ttaaatttat
     3541 cacccacgca atgcttagaa cgatttcgca aaagaaatcg agaaggagaa attttgacca
     3601 tcgacgatct tgttaaatta gaaaataaat ttaaacaaaa attatgtatt caaaatgaat
     3661 tccccgttaa aattataaac gtagaaggca aatcttcatg tgaaatagaa aaagaaattt
     3721 tacaagagtt aaattaagaa accgtgatgt tcgattaaat ttatatattt taaatatata
     3781 taaattgctt tattataaaa tgattatacc tttattttgc gttttttatc tactttttgt
     3841 ttttcaagct cctaaatata ttaaaacccc agttcacgca attaagaaga ttattccaat
     3901 ttataatctt ttacaaattt ttttaaatgt ttacctattt tacatagtaa tttcggacga
     3961 agaatttgtc aataaagtgt tgaataattt atgcggaaat aaacaatatt cgactaagta
     4021 ccaagaacga tttatgtact tcggtttttt atggtgtatc attaaattga cggattttct
     4081 cgacaccgtg ttttttattt tgcgtaaaaa aaattcacat gttacatttc tccacgtata
     4141 tcatcatttt actacggcaa tggtggctta tgttgtgtat tcatacctac acaccgaaca
     4201 aagtattttt tacgcaagta taaattgttg tgtacattcc gccatgtatt tttattattt
     4261 cttgacatca ataggagttc gtcctaaatg gaaaaaactc atcacaattt tccaattaat
     4321 acaattctta ttagtactta tcatgaccat ttttattgtt ccgtgtcaat ataacagtaa
     4381 tattaaatac ttttactaca gtttgtacag tatttgtcaa tgtgtgatgt acatatattt
     4441 atttttaaag tttttcgtca aaagttatag ataagagaac ggcggcgtag cctcatgaca
     4501 tgtcccagat attg
//
LOCUS       Exported                4062 bp ds-DNA     linear   UNA 22-JUL-2021

KEYWORDS    DiTV3a_F9

REFERENCE   1  (bases 1 to 4062)
  
FEATURES             Location/Qualifiers
     source          1..4062
                     /organism="DiTV3a"
                     /mol_type="genomic DNA"
     CDS             complement(87..1313)
                     /codon_start=1
                     /gene="DiTV3a_F9_ORF1"
                     /product="DjTV_ORF10/AV955_gp070-like"
                     /label=DjTV_ORF10/AV955_gp070-like
                     /translation="MIIDQQLLNYLLDFIVYRPTIPFDAEKVIVEKKINLYSKQLLGKS
                     INDDKISLLKQTLENHYLNSLIQPGEAVGIICGQCIGEKTTQGSLNNFHVAGLDTGATS
                     QIDNLQMIINASKVNNRKEDSKQFLTNLYLKSRPQTVKELYEKTVGFLDEIKISDIVIN
                     YVKINDNSIILNLSLEKIFKMKITRECILNNILAAIPEIILKLEYFSSLEETAEHISLY
                     VTHPNKNIFENLRIIKEVYLTGIKGLKQPIFLKDEQNNEWYVQCNVNTLNIFLFYGDVY
                     DLNRIMCTSINDINSIFGILVTQQVIIKKCKEIIPDIDISHYKILAARMTKTGNIEPLT
                     RYTMRLNNSPLTKASFEESFETFLKACKFKEKEKFQSMSSAIICGKKPRIGTYFFDILV
                     DPNFYNLSA"
     CDS             1538..1918
                     /codon_start=1
                     /gene="DiTV3a_F9_ORF2"
                     /product="DjTV_ORF128/AV955_gp044-like"
                     /label=DjTV_ORF128/AV955_gp044-like
                     /translation="MSKMIINLRNQDFNSEGILKHPFYKDKKMLLLIHAEYCHFCTLAV
                     PEFIKAATILKDKPIWFCMLQMDGKVPGEKEFVNILKNKISVNFAGVPEYVFFTNGKPT
                     VIEIDNRNADFLVKKINDFCGF"
     CDS             complement(1989..2861)
                     /codon_start=1
                     /gene="DiTV3a_F9_ORF3"
                     /product="DjTV_ORF40/AV955_gp065-like"
                     /label=DjTV_ORF40/AV955_gp065-like
                     /translation="MNTDDIIEYDSNKNIIQFELLPNHVISLISWHIIEIPGIPAYDIW
                     FKSKDVGIVLARVFSPVSETISSHDKYIITKHIGLDYTLFVCPIVTEKLARKPFYDVNI
                     PPMVFTLKIKVEQKPSNACELITVENCPINPITNKPMSECMLWRRTDDIGEECRKHLRK
                     SHKDKSIYTFCNAVLGNHREDCRCILPDENDPEYKKNLKEIKGNPNCWYFPCLTNSYLT
                     PSVKPICEKRVCKVLYKIEGNKVIMENLNLQCDQEKRKPEENYTVPIILGFILLNFFLK
                     SFYICKNTI"
     CDS             complement(3000..4061)
                     /codon_start=1
                     /gene="DiTV3a_F9_ORF4"
                     /product="dUTP diphosphatase-like"
                     /label=dUTP diphosphatase-like*
                     /translation="SPHLNKFHMLMNKIGSENFSIKILKTVTYDDILELLIEEKNYIKD
                     FGTLNIKNNRGYTPNATTDKMKELSESHIYELLVETNEILTYEEFFVKFLDESTIKVIQ
                     YLNLHDNIIVKPMLMEWLGYGGRNQLWSFIKMLIQNNIAFKYSGKEHFPVMKSEDFKNI
                     VVLKSKTSSVKTYYSLLEKLIVIYSRYLKLKKGFNLKNVKCNKMESITYSSTVDTPFVR
                     CHIGDAGADLKSAEEVTIEPGEYVTISTGISNMEIPFGYVGLIMPRSGLASKHGITVLN
                     SPGVIDYGYRGVLKVTLINHGKNSFVVEIGYRIAQLLIQKVELCTFTNTVNGVETHEEP
                     KCRGSSGHGSTGM"
ORIGIN
        1 cacctggggg gagaaacgat tttggaagcc accttttcca tatatatgta aatgtaaaaa
       61 ttttatacac gatatttgta taaaatttac gcggataaat tataaaaatt tggatctaca
      121 agtatgtcaa aaaaatatgt tcctatccgt ggttttttac cacaaataat tgcggaggac
      181 atactttgaa atttttcttt ttctttaaac ttacaagctt ttaagaaagt ttcaaaactt
      241 tcttcaaaac tagctttcgt gagaggagaa ttgttgagtc tcatcgtata tctggtaagc
      301 ggctcaatgt ttccagtttt agtcattctg gcggctaata ttttgtaatg tgatatgtct
      361 atatctggaa taatttcttt acatttttta attataactt gttgagtaac taaaattcca
      421 aaaatagaat ttatatcatt aatagacgta cacattatcc tatttaaatc gtatacatct
      481 ccataaaata aaaaaatatt taaagtattt acgttacatt gcacatacca ttcattattt
      541 tgttcgtcct ttaaaaatat aggttgtttc aatcctttta tcccagttaa gtatacttcc
      601 ttaattattc ttaaattttc aaaaatgttc ttattcggat gtgtcacgta taacgaaatg
      661 tgttccgccg tttcttctaa actactaaaa tattctaatt ttaaaattat ctctggaatt
      721 gccgccaaaa tgttgtttag tatacattct ctcgtaattt tcattttgaa tattttttcc
      781 aaagataaat ttaagattat actattgtca ttaattttta cataattaat tacgatgtca
      841 ctaattttta tttcatctag aaaaccaact gtcttttcat ataattcttt gacggtttgt
      901 ggtctacttt ttaaatacaa attggttaaa aattgtttag aatcttcttt tctgttatta
      961 acttttgacg cattaattat catttgaaga ttatctattt gagatgtggc acccgtgtct
     1021 aacccggcga cgtgaaaatt atttaaagat ccttgagtgg ttttttctcc tatacattga
     1081 ccacaaatta tgccaacggc ttcaccaggt tgaatcaaag aatttaaata atgattttct
     1141 aaagtttgtt ttaataatga aattttatca tcatttatag attttcctaa caattgtttt
     1201 gaatataaat ttattttttt ttcgacaatt actttttccg catcgaaagg tatggttggc
     1261 ctgtaaacta taaaatctaa taaataattc aacaattgct gatctattat catgtttgta
     1321 atttatttat acgggtgata tgaagatcaa ttctggcgat attaaattta tatgttgtgt
     1381 ataataaata tatatatttt ccgcgaatat tttattttga atttttattc ccgtttgacc
     1441 agaagaatgc accgcaaatc gacaagaacg gagacgtcaa ttggtttggt agcccggatg
     1501 ggtcttgttc attaaaaaaa ataaagtgta caataaaatg agtaaaatga ttataaatct
     1561 ccggaatcaa gattttaatt ccgaaggtat tcttaaacat cctttttaca aggacaaaaa
     1621 aatgttatta ctaattcatg cggaatactg tcatttttgt acattagccg taccagaatt
     1681 tataaaagct gccacgatat tgaaagataa acctatttgg ttttgtatgt tacaaatgga
     1741 tggtaaagtt cccggagaaa aagaatttgt aaatatttta aaaaataaaa tttccgtaaa
     1801 tttcgcagga gttccggagt atgttttttt tacaaatgga aaaccaacgg taatagaaat
     1861 agataacaga aatgctgatt ttcttgttaa aaaaataaac gacttttgcg gattttaatt
     1921 gccttcgtac gtacgaggaa ttcattaaaa gctgggttaa aatagtacca gtacgcttac
     1981 gtgggaaact aaatggtatt tttacatata taaaatgatt ttaaaaaaaa atttagcaat
     2041 ataaatccaa gtattattgg tacggtgtaa ttttcttccg gttttctttt ttcttgatca
     2101 cattgtaaat ttaaattttc catgataact ttatttcctt ctattttata caaaacttta
     2161 cacactcttt tttcgcaaat aggttttaca gacggagtta ggtaagaatt ggttaaacat
     2221 ggaaaatacc aacaatttgg atttccttta atttccttaa gatttttttt atattcggga
     2281 tcattttcat ccggaagaat acatctacaa tcttctctgt ggtttcctaa cacggcgtta
     2341 caaaaagtgt aaatactttt gtctttatga gattttctca aatgtttacg acactcttcc
     2401 ccgatgtcgt cagttcttct ccacaacatg cattcggaca tcggtttatt tgttatcgga
     2461 tttataggac aattttcgac agttattaat tcacatgcat ttgacggttt ttgttcaact
     2521 tttattttta aagtgaaaac cattggagga atattaacat cgtaaaatgg tttacgtgct
     2581 aatttttctg tcacaatcgg acacacaaat aatgtatagt ccaatcctat atgtttagtt
     2641 attatatatt tatcatgaga actaattgtt tcactcaccg gagaaaatac tctggccagt
     2701 acaattccaa catccttcga tttaaaccaa atatcgtagg ccggaattcc gggaatttca
     2761 ataatgtgcc atgaaattaa acttattaca tgatttggta atagttcaaa ttgtataata
     2821 tttttattag agtcatattc tataatatca tccgtattca tttatatata catacatatc
     2881 cctccacggc aaaaaaataa attatgtcgc acacacaaag atttctattt ttttcacatt
     2941 attattaatg tgaaaaatta cacttttata ctactactat tacatccact attattacat
     3001 tacattcccg tacttccatg acctgaagaa ccacgacatt ttggttcttc gtgtgtttca
     3061 actccattta ccgtgtttgt aaacgtacat agttcaacct tttgaattaa taattgtgct
     3121 attctgtatc caatttctac gacaaaagaa ttttttccgt gatttatcaa agtgaccttt
     3181 aacactccgc gatatccata atctattact ccgggtgaat ttaataccgt aattccgtgt
     3241 ttagacgcca gacctgatct aggcattatc aatccgacgt aaccgaatgg aatttccata
     3301 ttagaaattc cagttgatat agtcacgtat tctccgggtt caattgtaac ttcttcggcg
     3361 ctttttaaat cggcgccggc atcaccaatg tgacatcgta cgaaaggagt atcaactgtg
     3421 ctagaatatg ttattgattc cattttatta cattttacat tttttaaatt aaagcctttt
     3481 ttcaatttta agtagcgtga atatattacg attaattttt cgagaagact atagtacgtt
     3541 tttacggatg aagtttttga ctttaagaca acaatatttt taaaatcttc agatttcatc
     3601 acagggaaat gttcctttcc ggaatattta aaagcgatgt tattttgtat taacattttg
     3661 atgaaagacc acagttgatt tctaccaccg taacccaacc attccatcaa catgggttta
     3721 actattatgt tatcatgcaa atttaaatat tgaattactt ttattgtgga ttcgtcaaga
     3781 aactttacga aaaattcttc gtaggttaaa atctcattag tttcaactaa aagttcataa
     3841 atgtgactct ccgaaagttc tttcatttta tcagttgtgg cattaggtgt atatcctctg
     3901 ttatttttaa tgtttaaagt tccaaaatct ttgatgtaat tcttttcttc aattaataat
     3961 tctaggatgt catcgtatgt aaccgttttt aaaattttta ttgaaaaatt ttcagatccg
     4021 attttattca tgagcatgtg aaacttattc aaatgaggag at
//
LOCUS       Exported                3943 bp ds-DNA     linear   UNA 22-JUL-2021

KEYWORDS    DiTV3a_F10

REFERENCE   1  (bases 1 to 3943)
  
FEATURES             Location/Qualifiers
     source          1..3943
                     /organism="DiTV3a"
                     /mol_type="genomic DNA"
     CDS             3..2636
                     /codon_start=1
                     /gene="DiTV3a_F10_ORF1"
                     /product="DjTV_ORF7/AV955_gp089-like"
                     /label=DjTV_ORF7/AV955_gp089-like*
                     /translation="KNAPQIDSWGNRPIDNLKYLIKNVIPKHINMEEKEITEINFKIAS
                     AEEIRNKSAYVVSVSKYNDKKKNTVYDMRGGAFSKKECETCKQGEKDCPGHFGHIELNT
                     IIIHPLFINHVLNILKIICYKCSKLILSTEHLILCDILRFEGEKKINEILNKIKKFDKC
                     FHCNAIKREYKLKKEPIHEICCNGVVISDMEIYKILNDIEDETVDLLGISHPRNCCLEV
                     FPVIPPCCRPYELAGNVFKEDDLTKQLVEIVKCNNSYLTAVDKTAARNNLKFKIETFCR
                     NPKGKLHHPGTEPIKGIKERLTGKDGQLRENLMGKRTEMSARTVIGPGPHLKIDEIGIP
                     DEIARTITFPIVVYPNNLTEIKNMIKEGLIEKIKRNDNTIHVRTQIYHEIKNMLQPDDV
                     LISSENLTGIKIFRNNAEIPFTLPEPDVQIGDIANRKILNGDYVLINRQPTLHKGSLMA
                     FKVVISKQKNIQLNPANCKSFNADFDGDEVNAHFPQTIESALEIKLLSSPYECLMSSSN
                     GNPNIVILQDSLLGSYLLSISELEISDRLYSDILMCLTKDVNFYLKRAEKISETLRVRN
                     GKFILSLIIPENFTLVTDDIEIRRGILLSGYLTKKYLGSTSSSIIFLLKNEFGADVCVD
                     FLNNLQFMIHKWLEWNSFSIHMDDCQQSLCSEEIVIRKLIEAFNISKKVLNKNLAELQV
                     GILLSNARDMGIKISKETGCTNNLVTTITSGSKGDFFNLGQVKGILGQQIISGKRIEYM
                     IDNGSRSLVHYPKHRELTLIENYESKGFIMNSFRKGLNPKEFFFHSMSGRQGVCDTAMT
                     TFMSGYNMRKLIKLTEDIKVQNDGSIVDSYNNLYSFAYGGLGLNPESSYFNGDRILEMI
                     NETTIV"
     CDS             2753..3823
                     /codon_start=1
                     /gene="DiTV3a_F10_ORF2"
                     /product="IIV31_072L-like"
                     /label=IIV31_072L-like
                     /translation="MDDRLKVLSLLPENLHKEYVKSLINIYHEINKNRHILSPNLDEIT
                     ILGGILYFLLYYEAQQFDLISENDMNNDIVLQNFVKYKTIDLDGHANLYEDIKYYDDPD
                     LFIEDGKIMREIFFKLMDKLPIKKDLKTIHHILYPDDVTRDKFDLDFLISKDDDDFQEY
                     RPQITFKVGQETDHMLELLFQVVVDNSKVITTYNLKFLNHVPFLGEHIIVSFVDQIFPH
                     QRTWLSINNINNKPAKQIFAEMKNLMDENLLSSVKFKQGYYRSYMLYYILMKAVDKKVN
                     HLVKLIVPTNNIVFNKFSFLRCSIIRKLTPKIASDAMQLLRKVERNDEIISIKLLSELM
                     VLSLKMWELFYQNIYN"
ORIGIN
        1 agaagaatgc accgcaaatc gacagttggg gaaacagacc aattgacaat ttgaaatatc
       61 ttattaagaa cgtgataccc aaacatataa atatggaaga aaaagaaatt accgaaatta
      121 actttaaaat tgccagtgcc gaagaaataa gaaataaaag tgcttacgtc gtatccgtat
      181 caaaatacaa tgataaaaag aaaaatacgg tatacgacat gagaggagga gcattctcta
      241 aaaaagagtg tgaaacttgt aaacaaggtg aaaaagactg tccaggtcat ttcggacaca
      301 tagaacttaa tacgataata attcatccac tttttataaa ccacgtttta aatatcttaa
      361 aaattatttg ttacaagtgc agtaaactta tattaagcac cgaacattta atattatgcg
      421 atatattaag attcgaaggc gaaaagaaaa taaacgaaat cctaaataaa attaaaaagt
      481 ttgacaaatg ttttcattgt aacgccataa aacgagaata taaattaaaa aaagaaccca
      541 tacacgaaat atgttgtaac ggagtagtaa tatccgacat ggaaatttat aaaatattaa
      601 acgacataga agacgaaaca gttgatctcc tcggaatttc tcatcctaga aattgttgcc
      661 ttgaagtgtt tccagttatt ccaccctgtt gtcgaccgta tgaactagcc ggtaacgttt
      721 ttaaggaaga cgacttgact aaacagttag ttgaaatagt aaagtgtaat aatagttatt
      781 tgaccgccgt cgataaaacg gccgctcgaa acaatttaaa atttaaaata gaaacgtttt
      841 gtcgaaatcc caaaggtaaa cttcatcatc ccggaactga acctataaaa ggaataaaag
      901 aaagattaac cggaaaagat ggtcaattac gagaaaatct tatgggtaaa agaactgaaa
      961 tgtcagctag aacggtcata ggaccaggac ctcatcttaa gattgacgaa attggaatcc
     1021 cagacgaaat tgccaggaca attacctttc ccatagtagt ttatcctaat aacttaacgg
     1081 agataaaaaa catgataaaa gaaggtctga tagaaaagat aaaacgaaat gataatacca
     1141 tccacgttag aacacaaatt tatcacgaaa ttaaaaatat gttacaacct gacgacgttt
     1201 taatttcttc ggaaaatcta accggaatta aaatttttag aaataacgcg gaaataccat
     1261 ttacattacc ggaacccgat gttcaaattg gtgacatcgc aaacagaaag attttaaacg
     1321 gagattacgt tttgataaac cgtcagccaa ctttacacaa aggaagtctg atggctttta
     1381 aagtcgtcat aagtaaacaa aaaaacatac aacttaatcc tgcgaattgt aaaagtttta
     1441 atgcggattt tgacggcgat gaagtaaatg cacattttcc acagaccatt gaaagcgcct
     1501 tggaaattaa attgttaagt tctccttatg aatgtttaat gtctagttcc aatggcaatc
     1561 ctaacatagt tatacttcag gattctctcc tgggatcgta cttattatcc atctcagaat
     1621 tggaaatttc agacagatta tattcagata ttttaatgtg tttgaccaaa gatgtaaact
     1681 tttacttaaa aagagctgaa aaaataagtg aaacactccg cgttagaaac ggcaaattta
     1741 tcttatcttt aattatacca gaaaacttta cccttgttac cgacgatata gaaattcgcc
     1801 gcggaatttt actttccgga tatttaacaa aaaaatattt aggaagtacg tcttcgtcta
     1861 taattttttt attaaaaaac gaatttggag ccgatgtatg cgtggacttt ttaaataatt
     1921 tacaatttat gattcataaa tggttggaat ggaactcgtt tagtattcac atggatgatt
     1981 gtcagcagag tttgtgttcc gaagagatag ttattagaaa attaatagaa gcgtttaaca
     2041 tatctaaaaa agttttaaat aaaaatttag cagaattaca agtaggaatt ttattatcca
     2101 acgccagaga catgggtata aaaatttcta aagaaaccgg atgtacaaat aacttagtta
     2161 ccacgataac atctggtagt aaaggtgact tttttaatct cggtcaggtt aagggaatac
     2221 ttggacaaca aattataagc ggaaaaagaa tcgaatacat gatcgacaac ggttctcgtt
     2281 ctcttgttca ttatccgaaa cacagagaat taactcttat agaaaattac gaatcaaagg
     2341 gttttataat gaattctttt cgcaaaggat taaatcccaa ggaatttttc tttcatagta
     2401 tgtccggtag acaaggagtg tgtgacacgg ccatgactac ttttatgtcc ggttataata
     2461 tgagaaaact tataaaactt acggaagata ttaaagttca aaatgacgga agtatcgtcg
     2521 attcttataa taatttatat tcatttgcgt acggaggatt gggtctgaat ccggaatcgt
     2581 cttattttaa cggcgacaga atattagaaa tgattaacga aactaccata gtataaggtc
     2641 catcattttg gcatgaaaaa ttgttttaat tctaatttag aattaagacc atgtcaggaa
     2701 ttgactatta ttttttctta ttgtcgtaat ataaatatat tattaattat aaatggacga
     2761 tagacttaaa gttttatctt tattacctga aaatctccac aaagaatatg ttaaatctct
     2821 tattaacatt tatcatgaaa ttaataaaaa tcgtcacatc ttaagtccaa atttagacga
     2881 aattaccata ttgggaggaa ttttatattt cttattgtat tatgaagcac aacagtttga
     2941 tttaatatcg gaaaacgata tgaacaatga cattgtactt caaaactttg tcaaatataa
     3001 aaccatagat ttggatggcc atgctaattt atatgaagat attaaatatt acgacgatcc
     3061 cgatttgttc atagaagatg gtaaaataat gagagaaata tttttcaaat taatggataa
     3121 acttccgata aaaaaagatt taaaaaccat tcatcacatt ttatacccgg atgatgtcac
     3181 gagagataag tttgatttgg attttctcat aagcaaagat gatgacgact ttcaagaata
     3241 cagacctcaa ataactttta aagtaggtca ggaaactgat catatgttag agttattatt
     3301 tcaagttgta gttgataaca gtaaagtcat aacaacttat aatttaaaat ttttaaatca
     3361 tgttcctttt ctgggagaac atataatagt atcttttgtt gaccaaattt ttcctcatca
     3421 aagaacatgg ttatccatta acaatataaa taataaaccc gcgaaacaaa tttttgcgga
     3481 aatgaaaaat ttaatggatg aaaatttact tagttcggta aaatttaaac aaggttatta
     3541 tagaagttac atgttatact acattttaat gaaagccgtt gataaaaaag ttaatcattt
     3601 agtaaaatta attgttccca caaataacat tgtatttaat aaattttctt ttttacgttg
     3661 ttctattatt cgaaaattaa ctcccaaaat cgcatctgat gccatgcaac ttttaagaaa
     3721 agttgagcgt aatgatgaaa ttatatcgat aaaattatta tcagaactaa tggtattatc
     3781 tttaaagatg tgggaattat tctaccaaaa tatatacaat taggatttaa attctgtatt
     3841 ttttgatact tttttaagta tcaaaaagat ctacagacag cacacgaggg ggtcctggac
     3901 cttccgcacc catcacagtg caccctcggc tcgcaaatac aaa
//
LOCUS       Exported                3641 bp ds-DNA     linear   UNA 22-JUL-2021

KEYWORDS    DiTV3a_F11

REFERENCE   1  (bases 1 to 3641)
  
FEATURES             Location/Qualifiers
     source          1..3641
                     /organism="DiTV3a"
                     /mol_type="genomic DNA"
     CDS             1..765
                     /codon_start=1
                     /gene="DiTV3a_F11_ORF1"
                     /product="DjTV_ORF40/AV955_gp065-like"
                     /label=DjTV_ORF40/AV955_gp065-like*
                     /translation="KQKTAYDIWFKSKDVGIVLARVFSPVSETISSHDKYIITKHIGLD
                     YTLFVCPIVTEKLARKPFYDVNIPPMVFTLKIKVEQKPSNACELITVENCPINPITNKP
                     MSECMLWRRTDDIGEECRKHLRKSHKDKSIYTFCNAVLGNHREDCRCILPDENDPEYKK
                     NLKEIKGNPNCWYFPCLTNSYLTPSVKPICEKRVCKVLYKIEGNKVIMENLNLQCDQEK
                     RKPEENYTVPIILGFILLNFFLKSFYICKNTI"
     CDS             complement(836..1216)
                     /codon_start=1
                     /gene="DiTV3a_F11_ORF2"
                     /product="DjTV_ORF128/AV955_gp044-like"
                     /label=DjTV_ORF128/AV955_gp044-like
                     /translation="MSKMIINLRNQDFNSEGILKHPFYKDKKMLLLIHAEYCHFCTLAV
                     PEFIKAATILKDKPIWFCMLQMDGKVPGEKEFVNILKNKISVNFAGVPEYVFFTNGKPT
                     VIEIDNRNADFLVKKINDFCGF"
     CDS             complement(1487..2356)
                     /codon_start=1
                     /gene="DiTV3a_F11_ORF3"
                     /product="Thymidylate synthase"
                     /label=thymidylate synthase
                     /translation="MNNFHGEQAYIELLKKVIETGVVRNDRTGTGTKSLFAESLRFNLN
                     TFPLLTGRTIFFRGIVEELLWFLRGDTNSLNLAKKQVHIWDANGSREFLDLNGFNDRKV
                     GDLGPVYGFQWRHFGANYINCDSDYKGKGFDQISWLIDEIKKNPDSRRLILTSWNPTDI
                     SKMVLPPCHCMAQFYVRDNTLSCHLYQRSADLALGIPFNIASYSLLTCMIAQVCGLEPK
                     EFVITMGDVHVYLNQIPKVEILINRVPYPFPKLHLNKNITDIFQFTNEDIKVCDYMHHS
                     ELKIPFSL"
     CDS             2436..3086
                     /codon_start=1
                     /gene="DiTV3a_F11_ORF4"
                     /product="DjTV_ORF77/AV955_gp031-like"
                     /label=DjTV_ORF77/AV955_gp031-like
                     /translation="MSVFLQEKSNIVCETVFTKFYGTAVLCPIIKKGDLSPLFRVLSKN
                     PNVKLVNNLHLRICDIFSQTLYSFGGDSCKVLEKWSNETKHIIKPYEFLPSEAIMDIHY
                     AAKEIVDTKFPQNFNISLKLQLKIKNDKIILTFDITPEHKSIIKDIIKELTELYGIEHK
                     KVINYIVIGYLKGPINLPSDIQTLVPRKIVVEHPNVYHYSDVDSYRLFTHGMY"
     CDS             3046..3447
                     /codon_start=1
                     /gene="DiTV3a_F11_ORF5"
                     /product="DjTV_ORF78/AV955_gp082-like"
                     /label=DjTV_ORF78/AV955_gp082-like
                     /translation="MSTHTDYLPTECTEYRKFLIIRKLKKEVVDVNVSLVDLEKLIKDI
                     KEDDEIISVIKLNRIYEYGFQSKCFKKYENETNIFLKFLEEPGMEDSAFSCSKCKSKKI
                     LTMSKQTRRSDESTTVFAHCTSCSNKWVL"
ORIGIN
        1 aagcagaaga cggcatacga tatttggttt aaatcgaagg atgttggaat tgtactggcc
       61 agagtatttt ctccggtgag tgaaacaatt agttctcatg ataaatatat aataactaaa
      121 catataggat tggactatac attatttgtg tgtccgattg tgacagaaaa attagcacgt
      181 aaaccatttt acgatgttaa tattcctcca atggttttca ctttaaaaat aaaagttgaa
      241 caaaaaccgt caaatgcatg tgaattaata actgtcgaaa attgtcctat aaatccgata
      301 acaaataaac cgatgtccga atgcatgttg tggagaagaa ctgacgacat cggggaagag
      361 tgtcgtaaac atttgagaaa atctcataaa gacaaaagta tttacacttt ttgtaacgcc
      421 gtgttaggaa accacagaga agattgtaga tgtattcttc cggatgaaaa tgatcccgaa
      481 tataaaaaaa atcttaagga aattaaagga aatccaaatt gttggtattt tccatgttta
      541 accaattctt acctaactcc gtctgtaaaa cctatttgcg aaaaaagagt gtgtaaagtt
      601 ttgtataaaa tagaaggaaa taaagttatc atggaaaatt taaatttaca atgtgatcaa
      661 gaaaaaagaa aaccggaaga aaattacacc gtaccaataa tacttggatt tatattgcta
      721 aatttttttt taaaatcatt ttatatatgt aaaaatacca tttagtttcc cacgtaagcg
      781 tactggtact attttaaccc agcttttaat gaattcctcg tacgtacgaa ggcaattaaa
      841 atccgcaaaa gtcgtttatt tttttaacaa gaaaatcagc atttctgtta tctatttcta
      901 ttaccgttgg ttttccattt gtaaaaaaaa catactccgg aactcctgcg aaatttacgg
      961 aaattttatt ttttaaaata tttacaaatt ctttttctcc gggaacttta ccatccattt
     1021 gtaacataca aaaccaaata ggtttatctt tcaatatcgt ggcagctttt ataaattctg
     1081 gtacggctaa tgtacaaaaa tgacagtatt ccgcatgaat tagtaataac atttttttgt
     1141 ccttgtaaaa aggatgttta agaatacctt cggaattaaa atcttgattc cggagattta
     1201 taatcatttt actcatttta ttgtacactt tatttttttt aatgaacaag acccatccgg
     1261 gctaccaaac caattgacgt ctccgttctt gtcgatttgc ggtgcattct tctggtcaaa
     1321 cgggaataaa aattcaaaat aaaatattcg cggaaaatat atatatttat tatacacaac
     1381 atatatattt atctccgatt tgtggtaacg gaatctaaaa tatttgcgga aaatatatat
     1441 atttatatat aagaaatata taaataaatg cccgcgcctt ggaaatttac aacgaaaatg
     1501 ggatttttaa ttcggaatga tgcatgtaat cacaaacttt tatatcttca ttagtaaact
     1561 gaaatatgtc cgttatgttt ttattaagat gaagtttagg aaagggataa ggaactctgt
     1621 ttattaaaat ttcaacttta ggaatctgat ttaaatacac atgtacatct cccatggtaa
     1681 tgacaaattc tttaggttct agtccacaca cctgagcgat catacaagtt aacaatgaat
     1741 aactggcgat gttgaatggg atacccaagg ccagatcagc cgatcgttga tataaatgac
     1801 atgataaagt attatctctg acgtaaaatt gtgccataca atgacacgga ggaagaacca
     1861 ttttcgatat atctgtggga ttccaagaag ttaaaattaa ccgtcggcta tcgggatttt
     1921 ttttaatttc gtctatcagc catgaaatct gatcaaaccc ttttcctttg taatcgctgt
     1981 cacaattaat ataattagct ccgaaatgtc gccattgaaa accgtacacc ggacccagat
     2041 ctcctacttt tctatcgtta aaaccattca agtcaagaaa ctctctagaa ccattggcat
     2101 cccatatatg cacctgtttt tttgccaaat ttaaagaatt agtatcgcct cttaaaaacc
     2161 acaacaattc ttcgacgata cctctaaaaa atatggtacg accggttagc aaaggaaaag
     2221 tatttaaatt aaatcttaag gattcggcaa ataaagattt tgtaccggta ccagttctat
     2281 catttcggac aacgccggtt tctataactt tttttaataa ttctatgtac gcttgttctc
     2341 catgaaaatt gttcattttg aatctatatt tatataaatt taaataacgt aatttattta
     2401 acagtattca aatcttaaac gtattatata aaagaatgag cgtctttctt caagaaaaat
     2461 caaacatagt atgtgaaact gttttcacca aattttatgg cacggcagtg ttgtgtccca
     2521 taattaaaaa aggagatttg tctcctttat ttagagtttt atcgaaaaat ccgaatgtta
     2581 aattagtaaa taatctccat ttgcgaattt gtgacatatt ttcacaaact ttatattctt
     2641 tcggaggaga ttcctgtaaa gttctagaaa aatggagcaa tgaaactaaa cacatcataa
     2701 aaccgtatga atttttacca tccgaagcca taatggatat tcattacgcc gccaaagaaa
     2761 ttgtcgacac aaaatttcct caaaatttta acatatcttt aaaattacaa ttaaaaataa
     2821 aaaatgataa aattatactt acgtttgata tcacacctga acataaaagt attattaaag
     2881 atatcataaa agaattgacc gaattatacg gtatagaaca caaaaaggtg ataaattata
     2941 tagtaattgg ttatttaaaa ggtcctatta atttgccttc ggatatacaa acactggtac
     3001 ctagaaaaat agtagtggaa catccaaacg tttatcatta tagcgatgtc gactcataca
     3061 gattatttac ccacggaatg tactgaatac agaaaatttc ttattattag aaaattaaaa
     3121 aaagaagtcg tagacgtaaa tgtatcactt gtagatttgg aaaaattaat taaagatata
     3181 aaagaagatg atgaaataat ttccgtgatt aaattaaaca gaatttacga atacggattt
     3241 caatcaaaat gttttaaaaa atacgaaaac gaaacaaata tttttttaaa atttttagaa
     3301 gaaccaggaa tggaagatag tgcattttcg tgttcaaaat gcaaaagtaa aaagatactt
     3361 accatgtcaa aacaaacacg aagatcagat gaatccacca cggtatttgc ccattgtaca
     3421 tcatgtagta ataaatgggt tttataaacc ggttccggac attcacgctg tcaagtcaga
     3481 ccacctagtt gtattgtgtt gttcatttac ctttgctctg cttaaatcta taagtgtttt
     3541 cccgtaacta attattatag ctcacaagat atgctttttc caccttattt taaaattaaa
     3601 ggatttaaat cctttaatgt atttcgggtt gtaaagctaa a
//
LOCUS       Exported                2725 bp ds-DNA     linear   UNA 22-JUL-2021

KEYWORDS    DiTV3a_F12

REFERENCE   1  (bases 1 to 2725)
  
FEATURES             Location/Qualifiers
     source          1..2725
                     /organism="DiTV3a"
                     /mol_type="genomic DNA"
     CDS             complement(178..636)
                     /codon_start=1
                     /gene="DiTV3a_F12_ORF1"
                     /product="DjTV_ORF26/AV955_gp010-like"
                     /label=DjTV_ORF26/AV955_gp010-like
                     /translation="METSARKTIHEMFLDRGFTEYKGIYKNKEGLFADYFFIYSISEIK
                     NYSHIIEDLRYDTILFVYINNVTETHKELEKNFDFKIEIWPLKKLLINISKHELQPKIE
                     PLRTQEKFPYKLPRISFYDPLIRYYRIPHKTVIKITDNDGFIHYRLVV"
     CDS             complement(667..2226)
                     /codon_start=1
                     /gene="DiTV3a_F12_ORF2"
                     /product="DjTV_ORF25/AV955_gp036-like"
                     /label=DjTV_ORF25/AV955_gp036-like
                     /translation="MFNNNFRNLYFNFLKKNIGISFDKKISGSGNVQGSCGSLKFKLLK
                     TTNVTPSDDIFYTDCRELVSDPMIDKIFFKYGIHNMTLGRHEFIVASQIMNNCSHLPNF
                     LRAIIYIKNRFLNDHEDNPFNGTYSDNTCCSDIILYEHFSEYSSLYEILQNSSNVSVKF
                     LNNLFLQLLLAVICAQQTSRFVHNDLHSGNVLIIKCNVKTHLLYRVTLLGKEKYFLINP
                     QGFLPVIIDYGFAYSSDCENMSLECADSDKYGLITYQFDSLSDLIRLFVVMGSSCYNSK
                     VSDHIHNLLCDLPIDMETSWENIFHKDSTSFASEIFFKHFKYNRTNITETYFKLILRVI
                     LLPISHDEKVTTINFEDELEKFFDEWNQIELWCKYDFQKLYLFRELTDLTRKYYPNTDI
                     ISYEMKNNFDGIFKNVSLFVNWNILCKSLNNIAGWLGNVIFQRIKYVEKKRSEILYKKL
                     VSGEHMVNDIINLLYSETKHISKDDVVVVIDNIVSSNAVFTMDKDFAGTSEELWSYFEN
                     EL"
     CDS             2249..2422
                     /codon_start=1
                     /gene="DiTV3a_F12_ORF3"
                     /product="Hypothetical  protein"
                     /label=hypothetical  protein
                     /translation="MNCKCSSGPNDIISQVSKFNYGLENSKSDNSNKLFLYVFLLIICF
                     LIIFFTIRKSGT"
     CDS             complement(2513..2725)
                     /codon_start=1
                     /gene="DiTV3a_F12_ORF4"
                     /product="Hypothetical  protein"
                     /label=hypothetical  protein*
                     /translation="NYTVISNGTINETLPFLSNLDYNSSYKSNYLFWLSIPCAILSVLA
                     LFISCKSIKKQKNTGHIPVELQTFI"
ORIGIN
        1 tgcaccgcaa atcgacaaga acggggattg tgtatgataa atacctttta ctgagttgga
       61 actcggcgag cctatatttt tccgcgaata tatttttatt ccggtttgac cagataagaa
      121 cggggatata tttttaaggt aaattacctt aaaaaaatta ttatccggcg cgtaaattta
      181 caccactaat ctataatgaa tgaagccatc gttatccgtt atttttatga cagttttatg
      241 tggtattcta taatatctaa ttaatggatc gtagaaactt atcctaggta atttatatgg
      301 aaatttttct tgcgtccgta aaggttctat tttcggttgt aattcatgtt tagaaatgtt
      361 aatcaataat ttttttaatg gccaaatttc tattttaaag tcaaaattct tttccaattc
      421 tttatgagtt tcggtcacat tatttatgta aacaaataaa attgtgtcgt atcttaagtc
      481 ttctattata tgtgaataat ttttaatctc actgatcgaa taaatgaaaa aataatcggc
      541 aaataatcct tctttgtttt tataaatgcc tttatattcg gtaaatcctc tatctaaaaa
      601 catttcgtga atggtttttc tcgcggatgt ttccatgacc tgtatatctt tatttacacg
      661 tacgcgttat agttcatttt caaagtagga ccataattct tctgatgttc ctgcgaaatc
      721 tttatccatc gtaaataccg cattggatga aacgatgtta tctatgacga ccacaacatc
      781 gtcttttgaa atgtgttttg tttcagaata caataaattt attatatcat ttaccatatg
      841 ttctcccgaa accaattttt tatataatat ttcagatctt tttttttcaa cgtattttat
      901 cctctgaaaa ataacattac caagccatcc cgcgatatta ttaagtgatt tacataaaat
      961 attccaatta acaaataaag aaacattttt aaaaattccg tcaaaattat ttttcatttc
     1021 gtaagatatt atgtcggtgt taggataata ttttcttgtt aaatcagtaa gttctcgaaa
     1081 caaatacaat ttttgaaaat catacttaca ccacaattct atttgattcc attcatcgaa
     1141 aaatttttcc aattcgtctt caaaatttat cgtcgtaact ttttcatcgt gagaaatagg
     1201 caaaagaatt acgcgcaata ttaatttaaa ataggtttct gttatatttg tgcgattgta
     1261 tttaaaatgt ttaaaaaata tttctgaggc gaaagatgtt gaatctttat gaaaaatatt
     1321 ttcccaactt gtttccatat caataggaag atcacataat aaattatgta tgtggtcact
     1381 aaccttagaa ttataacaac tggatcccat gacgacaaaa agtcttatta aatcggaaag
     1441 agaatcaaat tgataagtta tcaaaccgta tttatcagaa tctgcgcatt ccagagacat
     1501 gttttcacaa tctgaactgt aggcgaaacc atagtctata atcacaggta aaaatccttg
     1561 gggatttatt aaaaaatatt tttctttacc taataaagta accctataca aaagatgagt
     1621 tttaacattg catttaatta ttaaaacgtt tccggaatgt aaatcgttat gtacgaacct
     1681 tgaagtctgc tgagcacaaa taacagctaa taaaagttgt aaaaataaat tgtttaaaaa
     1741 ttttaccgat acattactcg aattctgtaa aatttcgtat aaactggaat attccgaaaa
     1801 gtgttcgtat aaaattatat cagaacaaca tgtgttatct gaatatgttc cgttaaatgg
     1861 attatcttcg tggtcattta aaaatctatt ttttatgtaa ataattgcgc gaagaaaatt
     1921 aggcaaatga gaacaattat tcataatttg agaagctacg ataaattcat gtcgtcctaa
     1981 agtcatatta tgaattccgt atttaaaaaa tattttatca atcatgggat ccgaaacaag
     2041 ttccctacaa tctgtgtaaa aaatatcgtc tgacggtgtt acattagttg tttttaataa
     2101 tttaaatttt aaacttccac acgacccttg aacatttccg gatcccgata tttttttatc
     2161 aaaggagatt cctatatttt tctttaaaaa attaaagtaa aggtttcgaa aattgttatt
     2221 aaacatttta tattataaat ttacaagaat gaactgtaaa tgttctagtg gacctaacga
     2281 tattatttct caagttagta aatttaatta cggtttagaa aattctaaaa gtgacaacag
     2341 taataaactt tttttgtacg tgtttttatt aataatttgt tttttgatta tattttttac
     2401 aattagaaag agtggaactt aaagagttga gttgtatgag aacaattttc aaggtaaatt
     2461 atgccttgaa aattatatat atatatacta tacattatta attactatta atttatataa
     2521 aagtttgtaa ttctaccgga atgtgacctg tatttttttg ttttttaatg gatttacaac
     2581 ttataaaaag tgctaggacg gacaatatcg cacaagggat tgacaaccaa aataaataat
     2641 tacttttata tgaactatta taatctaaat ttgacaaaaa cggcaaagtt tcattaatcg
     2701 tgccatttga tatcacagta taatt
//
LOCUS       Exported                2590 bp ds-DNA     linear   UNA 22-JUL-2021

KEYWORDS    DiTV3a_F13

REFERENCE   1  (bases 1 to 2590)
  
FEATURES             Location/Qualifiers
     source          1..2590
                     /organism="DiTV3a"
                     /mol_type="genomic DNA"
     CDS             complement(27..266)
                     /codon_start=1
                     /gene="DiTV3a_F13_ORF1"
                     /product="Hypothetical protein"
                     /label=hypothetical protein
                     /translation="MEFKKFIDKEILSYIELISKQFSIQPEHLIIIYKWGNCPSDIIIQ
                     TEKEKNTFDIYDKETNMKICTVDKRTYKIIGLPW"
     CDS             complement(256..570)
                     /codon_start=1
                     /gene="DiTV3a_F13_ORF2"
                     /product="IIV22A_144R-like"
                     /label=IIV22A_144R-like
                     /translation="MYCGDNFLHENKGTNYQCLRRGIGIGNNQDNLEVYLSDPEQIIEK
                     VYCGTAEVLPRSYSRFGRRSECMRKGVGVGRNNAFKRNLAKLIDDINILIQNYEILNGI
                     "
     CDS             complement(587..1207)
                     /codon_start=1
                     /operon="DjTV_ORF119/AV955_gp029-like"
                     /gene="DiTV3a_F13_ORF3"
                     /label=DjTV_ORF119/AV955_gp029-like
                     /translation="MEENKILMWKLENFPSNVNKQVVEDLLEKAFDVWKYYINVNFIKA
                     TDRDRANIMIKFHKKKDKICATPFDGKHGILAHATLPSYTDSLVIHFDEEEHWDFTNKN
                     TIKNVLGCQPLFFNVAVHEIGHLLGLTHNRQINSVMNEHYSRFIDKPSFEDIVKLQSRF
                     GIKNQPPINDLYIKYFVKVYYKETIICVICVILLLLFSIKKKN"
     CDS             1285..2367
                     /codon_start=1
                     /gene="DiTV3a_F13_ORF4"
                     /product="DjTV_ORF98-like"
                     /label=DjTV_ORF98-like
                     /translation="MSKSPKSNKDLIELWKKNPLINPKTNRTIIANGVTYKKLVKEFGI
                     DPLTKTVPENLITNTDEFLIVGTQAQNDNSSELLLDIKDAEVKKIIKKIEEKFHITDNL
                     TPKDLINIDGKFFLPKVDETTQTSERTESFSVPSQSSGRTPEQFFPSGKSEVSSPPVLS
                     IPEPKTALSEKTRLEKFTDLAETLGFNVITVPFDGDCIWNAIGYFFNVNGITLRNFVYN
                     YVNNSKYIEISENLANRIMREGLWIPEQELLPLLSDVLDIKICILSEETRTIKELYSSK
                     RNSVFIGHLKDLLYVTLIPNKTINIKYSLPELTTTVVNQAIDLDEMKTLINHINDIKNF
                     TRISTFMESETSLLKSVGLL"
ORIGIN
        1 tttaaagtat aattatactt taaaatttac caaggtaaac caataatttt ataagtacgt
       61 ttatcaaccg tacatatttt catattagtt tctttatcat atatatcaaa agtatttttt
      121 tctttttcag tttgaataat tatatcactt ggacaattac cccatttgta tataataatt
      181 agatgttctg gttgaatact aaactgttta gaaattaatt ctatgtaaga aagtatttct
      241 ttatcgataa attttttaaa ttccatttaa tatttcgtaa ttttgtatta ggatgttaat
      301 gtcatcaatc aatttggcta agtttctttt aaacgcgtta tttctaccga caccaactcc
      361 ctttctcata cattccgatc ttctaccaaa tcgtgagtac gaccggggta atacttccgc
      421 ggttccacag tatacttttt cgataatttg ttcgggatcc gacaaataaa cttctaaatt
      481 atcttgattg tttccaattc caattcctct acgtaaacat tgataattag ttcctttatt
      541 ttcatgtaaa aaattatctc cacaatacat attacgtaat ttatagttaa ttctttttct
      601 ttatagaaaa taacaacaaa agaatcacac atattacaca tattatagtt tctttgtagt
      661 aaactttaac aaaatactta atatataagt cgtttatcgg aggctgattt ttaatcccaa
      721 atctactctg taatttaact atgtcttcaa aactaggttt gtctatgaat ctactataat
      781 gttcattcat cacagaattt atttgtctat tatgagttaa tcccagcaga tgacctattt
      841 catgtacggc tacgttaaaa aataaaggtt ggcatcctag tacatttttg atagtatttt
      901 tattagtaaa atcccaatgt tcttcttcgt caaaatgaat taccaaagag tctgtgtaac
      961 taggtaacgt cgcgtgagct aagattccat gtttaccatc aaacggagtg gcgcatattt
     1021 tatctttttt tttatggaat tttatcatta tatttgctct gtctctgtcg gtggctttaa
     1081 taaaattaac atttatataa tacttccaga cgtcaaacgc tttttctaat aaatcttcta
     1141 cgacttgttt attgacatta gaaggaaaat tttccaattt ccacataaga attttatttt
     1201 cttccatgtg aatttatatt atttataata attaaaaaca tatttgaagt tattgtttaa
     1261 attagtttat gttccttata ataaatgtca aagtcaccaa aatcaaataa ggatttaata
     1321 gaattatgga aaaaaaatcc acttattaat ccgaaaacaa atagaacaat aatagcaaat
     1381 ggagtgacgt ataaaaaatt ggttaaagaa tttggtatag atccgcttac aaaaacagtg
     1441 cctgaaaatc taattactaa tacggatgaa ttcctaattg taggtactca agctcaaaat
     1501 gataatagtt cagaactttt attggatatt aaagacgccg aagtaaaaaa aattatcaaa
     1561 aagattgaag aaaaatttca tataactgac aatttaacgc caaaagattt aattaatata
     1621 gacggtaagt tttttttacc aaaggttgac gaaactacgc agacttccga gagaactgaa
     1681 tctttttcag ttccgtcaca gagtagcggt cgtactcccg aacaattttt tccttcagga
     1741 aaatctgaag tttcgtctcc tcctgttctt tctattcccg aaccgaaaac tgctttatct
     1801 gaaaaaacac gacttgaaaa atttacggat ttggcagaaa ctttaggatt taacgtgata
     1861 acagttccgt ttgacggaga ttgtatttgg aatgcgatag gatatttttt taacgtaaac
     1921 ggaatcacac ttagaaattt tgtatacaac tatgtgaaca attcaaagta catagaaatt
     1981 tcggaaaatt tagcaaatag aataatgaga gaaggattat ggattccaga acaagaatta
     2041 ttaccgttat tgtctgatgt tttggatata aaaatttgta ttttaagtga agaaacccga
     2101 actattaaag aattatattc ttcaaaacga aattcggtat ttattggaca tttaaaagac
     2161 cttttatacg tcactttaat tccaaataaa actattaata ttaaatattc tcttccagaa
     2221 ttaacaacca ctgttgttaa ccaagcaata gatttagatg aaatgaaaac attaataaat
     2281 catattaatg atattaaaaa ttttaccaga atttctacat ttatggaatc tgaaacttct
     2341 ttactaaaat cagttggttt gttataagaa atgaaagtat tataatcatt catgcacgcc
     2401 cttccgtaaa ttattaaact aatattcact catatattaa tcactcaccc acacacatat
     2461 ctttttttga ttgcactttt tatgcacctt ctaaaagaca attatatatg taaatgtaaa
     2521 aattttatac acgatatttg tataaaattc acctgggggg agaaacgatt ttggaagcca
     2581 ccttttccat
//
LOCUS       Exported                2473 bp ds-DNA     linear   UNA 22-JUL-2021

KEYWORDS    DiTV3a_F14

REFERENCE   1  (bases 1 to 2473)
  
FEATURES             Location/Qualifiers
     source          1..2473
                     /organism="DiTV3a"
                     /mol_type="genomic DNA"
     CDS             89..442
                     /codon_start=1
                     /gene="DiTV3a_F14_ORF1"
                     /product="DjTV_ORF66/AV955_gp058-like"
                     /label=DjTV_ORF66/AV955_gp058-like
                     /translation="MEDYEECNYSDYDLNSDSSSDTTSDSEDSHCSSEDLTNSEHSYKG
                     FEFLTKFEKTRILSVRTQQILSGGKIFVNPKSNDPFEIAQQELMEKKIPLLIRRYFHGK
                     YHDISVNELKILQ"
     CDS             439..1047
                     /codon_start=1
                     /gene="DiTV3a_F14_ORF2"
                     /product="DjTV_ORF103/AV955_gp051-like"
                     /label=DjTV_ORF103/AV955_gp051-like
                     /translation="MTIEPYTCTIILKNKCNNFKFTKDELISMLNIININNKFKNCVSI
                     KHGKKSVSVYTNLTIKINGNFIEGDGTLNDKLKSLLKDINFLQEYEYEYEIVLMNWSMS
                     ISDTKIDLVKIMNSINSENNTQFYAYFLRGIPLIVKYTSLIHKKYKRNLKTDKQTDLQE
                     YQKVSMSLFKSGKCIISAPSYEIVKELLNKIKCHIILIN"
     CDS             1401..2195
                     /codon_start=1
                     /gene="DiTV3a_F14_ORF3"
                     /product="DjTV_ORF59/AV955_gp009-like"
                     /label=DjTV_ORF59/AV955_gp009-like
                     /translation="MDILEQFILKSKENIHVPHPCEEDDIFLFSSRKSEKINNENIKLL
                     EALFLPVEIFQQTLTFYKNTIHIDQFKRIKFRKSIMCAGLSLSLSLHNKNILSEKELLK
                     YFNVEKSKYVKGLKIIKIVNNECRGVKFLVVDELFNIIQELKLEKDFDVIKSFIRTFTD
                     DISIKAEACAFLYIWILINKKNVIDFLYFCSLCNLSVSVIKKLIYKNEKVIDKFYKEYS
                     TQLISEFIKKIKLPIDQEKTKELILSYLAKQNKIHALLKQIL"
ORIGIN
        1 taccagaact tcccgtacca gaagttccta aaattttgat ataataatat ttgaccgtat
       61 aaggagattt gtgtaatata aaacaaacat ggaagactac gaagaatgta attattcaga
      121 ttatgattta aattccgatt ccagttctga tactacatcg gattcggaag attcacattg
      181 ttcatcagaa gatttaacaa attcagaaca ctcgtataaa ggttttgaat ttttaactaa
      241 atttgaaaaa acaagaatat taagtgtaag aacacaacaa attttatccg gtggtaaaat
      301 ttttgttaat ccaaaatcaa atgacccatt tgaaattgct caacaagaat tgatggagaa
      361 aaaaattcct cttttaatta gacgatattt tcatggtaaa taccacgata taagtgttaa
      421 tgaattgaaa attttacaat gaccattgaa ccttatacct gcacaattat tttaaagaat
      481 aaatgtaata attttaaatt cacaaaagat gaacttatct caatgcttaa tattattaac
      541 attaacaata aatttaaaaa ttgtgtttcc ataaaacacg gtaaaaaatc tgtttcggtg
      601 tatacaaatt taacaataaa aatcaatggt aacttcattg aaggcgatgg aactttaaat
      661 gataaattaa aatctttatt aaaagatatt aatttcttac aagaatacga atacgaatac
      721 gaaatagttc tgatgaactg gagtatgtct atatcggata cgaaaataga tcttgtcaaa
      781 attatgaact caataaattc tgaaaacaat acgcaatttt acgcttattt tctcagagga
      841 attcctctta ttgttaaata tactagttta attcataaaa aatataaacg aaatttaaaa
      901 acggataaac aaactgactt acaagaatat caaaaagttt ctatgtcctt atttaaatct
      961 ggaaaatgta tcatttccgc gccgtcgtat gaaatagtca aagaattatt aaacaagata
     1021 aaatgtcata taattttaat taattaatgt gtgtgtgtat tcaagcccgg tttttgtgca
     1081 tgtaagtgaa aatttcattt aaattataaa tgaaatttcc gtacggaaac ttgtaaagtc
     1141 attcatcatt caatcttcgc ttatccactg ctggacatag atctccctca taattttcca
     1201 tctatttcga tcttgtgcct cttgcatcca attcctatga caaagtcatt gtttgcctat
     1261 aaaacgtttc ttataaattt tagagaaaaa tggttcaaat aaaagtttta gatcttcaaa
     1321 agttgtttaa tttgtggtac tacacataaa aaatgataca tctaccttta taatacttta
     1381 cggtaaataa atataaacat atggatatat tagaacaatt tatattgaaa tcaaaagaaa
     1441 atatacacgt accacatcca tgtgaagaag atgatatatt tttattttct tccagaaaat
     1501 ctgaaaaaat taacaacgaa aatataaaat tactcgaagc tttatttctt cccgtggaaa
     1561 tattccaaca aactttaact ttttataaaa atacgattca cattgatcag tttaaaagaa
     1621 ttaaattccg taaatctata atgtgcgccg gtttatctct atctttgtct ttacataata
     1681 aaaatatact ttcggaaaaa gagctgttaa aatatttcaa tgtggaaaaa tcaaaatatg
     1741 tcaaaggatt aaaaataatt aaaattgtta ataacgaatg tagaggagtt aaatttttgg
     1801 tggtagacga actttttaat attatccaag aactgaaatt agaaaaagat ttcgacgtaa
     1861 ttaaatcatt tatacgcacg ttcacagatg acatcagtat caaagctgaa gcatgcgcat
     1921 tcttgtatat atggatttta ataaataaaa aaaatgtaat agatttctta tatttttgtt
     1981 ctttatgcaa tctttctgta tccgtaatta aaaagttaat ttataaaaat gaaaaagtaa
     2041 tagataaatt ttataaagaa tattcgacac agttaatttc agaatttatt aaaaaaataa
     2101 aattgccaat tgatcaagaa aaaaccaaag aactcatttt atcttattta gctaagcaaa
     2161 ataaaataca tgctttattg aaacaaattt tataaatata aatgttttgt caatgttgca
     2221 ttttgtcatt aaaaaaatga caaaatatat taggagacca ataataaggg tctgaatggt
     2281 atagctgtag cagcaacgaa ttgtttcggt cagcagtttc gaaaatacgt atagccctga
     2341 tgatcgccaa ccttcggaac gaagatggca cttgaagaag aagaagtaaa tcacaagaaa
     2401 acaaagagaa agctagaaca gtcagtcaac aatctcccat ggtaagctca aatacagaag
     2461 ataaactagc gaa
//
LOCUS       Exported                2445 bp ds-DNA     linear   UNA 22-JUL-2021

KEYWORDS    DiTV3a_F15

REFERENCE   1  (bases 1 to 2445)
  
FEATURES             Location/Qualifiers
     source          1..2445
                     /organism="DiTV3a"
                     /mol_type="genomic DNA"
     CDS             complement(99..2285)
                     /codon_start=1
                     /gene="DiTV3a_F15_ORF1"
                     /product="DjTV_ORF55/AV955_gp046-like"
                     /label=DjTV_ORF55/AV955_gp046-like
                     /translation="MTEVIYKSFDSSESLFENIWKIFPNIELSKDIVPTLQMSSANFCN
                     LRDKKIFMIKTFSEGGFGLVGEATVNGKKLKGRIFSFNPHGGKHDVFYINTIAKIGKHK
                     NSIKIYKLSMSIISIVDPLSDMVFGSILGHLYDIGLCPFISKYFGVYYCEKNKETTMII
                     EESNYELRNLLRKDNRGLITASEFKNINVQLLYTFYILKKYLGCVHFDSHLRNIMLTTA
                     EYTYQGKTNSKYMVIKSKLGTIICRRTKFLVKLIDYGAMLMNFNNSSIDKFKRNLTLLS
                     DFNDLNKIGAYNTMEMSLNSKSFANTVDILFTLINEYEYLSKGLENTDQAVFDYRYKDI
                     NYEFLQVLDEITISMLGKPMSTFLTEFPKFTVTSPKEWFMRNHSTGIFYGYEDEDYLLQ
                     TIINLCTMKGKKLYVLEPDINVSDVSEDNSWVLDCKITEYSETINRFNKLIKYSKKCDN
                     NLRSVYCDFVKLYNQKSFDFSDNTTIYNSDSLKIISRNSNWNLNPVYKNYNTWFSGERI
                     PVSKLEKNIEEVRFFLIEIKKYKTAKLLANTFLNKTLGISFPLGFTGQGFISTDDPVFF
                     SHDKKSYPDKAVLYLHNNFFGVEQYNTFIDRHCKLQLPFKIKQGLRYTWAVSIGPVLLW
                     DGKISPILTNNEIESRLVLVIRGNQFGFLLIEGGGFPTAGLDHINTAKLCLNLGMDKAI
                     NVHSGLTTNVIFNDNFLCKSPFAGKNMNVLDIVM"
ORIGIN
        1 caaaaaaaaa gtcatcttaa atattaaata cgcggttagt agatagacta ggcccgggtt
       61 ttaaataaga actcttattt aaaacaatta ttacgagatt acattactat gtccaaaaca
      121 ttcatattct taccggcaaa aggagattta cataagaaat tatcattaaa tatgacattt
      181 gttgtcaatc cagaatgtac gtttatcgcc ttgtccatcc ctaaatttag acataactta
      241 gccgtattta tgtgatccaa tcccgcggta ggaaaaccac ctccttctat gagtaaaaat
      301 ccgaattgat ttcctcgtat tactaagact aatcttgatt ctatttcgtt atttgttaat
      361 atgggtgata ttttaccatc ccataataga actggtccga ttgaaaccgc ccatgtgtac
      421 cgtaatcctt gtttaatttt aaatggtaat tgtagtttac aatgtctgtc gataaacgta
      481 ttatattgtt caactccaaa aaaattatta tgtaagtaca acaccgcttt gtccggataa
      541 ctttttttgt cgtgagaaaa aaatacagga tcgtcagtgg agataaatcc ttgtcccgta
      601 aaaccaagcg gaaaagatat ccccaaagtt ttatttaaaa aagtgttcgc taaaagttta
      661 gcagttttat actttttaat ttctattaag aagaatcgta cttcttctat atttttttca
      721 agtttagaga caggaattcg ttctcctgaa aaccaagtgt tatagttttt ataaaccgga
      781 tttaaattcc agtttgaatt tctacttatt atttttagcg aatccgaatt atatatggta
      841 gtattatcag aaaagtcaaa tgatttttga ttatataatt taacaaaatc acagtacaca
      901 gaccgtaaat tattatcaca ttttttagaa tactttatta atttattaaa tctattaata
      961 gtttcggaat attcggtaat tttacagtct aaaacccatg aattatcctc tgatacatcg
     1021 cttacattaa tgtcgggttc taaaacataa agttttttac ctttcatcgt acataaattt
     1081 attatcgttt gtaataagta gtcctcatct tcgtatccat aaaatattcc cgttgagtga
     1141 tttctcataa accattcctt tggagaagtg acggtaaatt taggaaattc agtaagaaat
     1201 gtggacattg gttttcctaa catactaatt gttatttcat ctaatacttg taggaattca
     1261 taatttatat ctttgtagcg gtaatcgaat acagcttgat ccgtattttc caatcctttg
     1321 gataaatact cgtactcatt tatgagtgta aaaagtatgt ccacggtgtt cgcaaaactt
     1381 ttagaattca aagacatttc catggtgtta taagctccga ttttattcaa atcgttaaaa
     1441 tcggataaaa gtgtgaggtt acgtttaaat ttatcgatcg atgaattatt aaaattcatc
     1501 aacatcgcac cgtagtctat taattttact aaaaatttgg tacggcgaca tattatcgtt
     1561 cctaatttac tttttatgac catatattta ctgttcgtct taccttgata agtatactct
     1621 gccgtcgtaa gcattatgtt tctgagatga ctgtcaaaat gaacacatcc aaggtatttt
     1681 tttaaaatgt aaaatgtgta caataattgt acgttgatat tcttaaactc agacgccgtg
     1741 attaatcccc tgttatcttt tcgtaacaga tttctgagct cgtaattgga ttcttcgata
     1801 atcatcgtag tttctttatt tttctcgcaa tagtaaactc caaagtattt acttataaaa
     1861 ggacataatc ctatgtcgta taaatgtcct aggatacttc cgaaaaccat atctgataac
     1921 ggatcaacta tggaaattat tgacatagac aatttgtaaa tctttataga atttttatgt
     1981 ttaccaattt tggcaatagt attaatgtag aacacatcgt gtttaccccc gtgaggatta
     2041 aacgaaaaaa ttctaccttt taatttttta ccgttaacag ttgcttctcc gactaagccg
     2101 aatccgcctt ctgaaaacgt ctttatcata aaaatttttt tatctctaag attacaaaaa
     2161 ttggccgatg acatttgtaa ggtaggcact atatctttac ttaactcaat gtttggaaaa
     2221 attttccata tattttcaaa taatgattcc gaagaatcaa acgatttgta aattacttct
     2281 gtcatttata tatatattac agacaaatag gaaggcagta ctatgtctat cattaattca
     2341 gatatacctg tcagtttacg tcaactttga ctttttaaga tttagtaaac aaaataatta
     2401 ttagaaatgg ttttcacgga tagaaatatt ctgatatttg gatac
//
LOCUS       Exported                2273 bp ds-DNA     linear   UNA 22-JUL-2021

KEYWORDS    DiTV3a_F16

REFERENCE   1  (bases 1 to 2273)
  
FEATURES             Location/Qualifiers
     source          1..2273
                     /organism="DiTV3a"
                     /mol_type="genomic DNA"
     CDS             194..1003
                     /codon_start=1
                     /gene="DiTV3a_F16_ORF1"
                     /product="DjTV_ORF87/AV955_gp025-like"
                     /label=DjTV_ORF87/AV955_gp025-like
                     /translation="MNVNIFEAQTPNIIIFKTLIDLISQISSVDYIEESTTKNVKRIFL
                     KITKNSMEFFSEQKKVVVCNAIFTTDNFTTFEFKDEEPLCIGISLNILKNSFKNINRND
                     ILNIAIPKKENLNFPDTIFFTVNNIKGFNIKFTIMQNMINNNYSSFTKIIEMPSKRLNN
                     LCKEIGGTKKDVLVKSTDNNIRFSSELFDIATIWVEFPFYQHTDINVNTVMKSEYFRIT
                     SKISTVSNVVDFSLNDNGDILMSVMIVNSKNCNIGNIEIMLNRTFDV"
     CDS             1036..2190
                     /codon_start=1
                     /gene="DiTV3a_F16_ORF2"
                     /product="DjTV_ORF86/AV955_gp064-like"
                     /label=DjTV_ORF86/AV955_gp064-like
                     /translation="MTKQRNMEISVSKSPETLKNTEISIDFPSFNDLFLSKLENKKKLK
                     SSKKYESFSYTNFHNFEQERKLRSQQQDSEIFTSSEPPVQSRRSRKSNVSVESLKSTFI
                     LPPQIPVHTESITEQKILPRDSTPESITEKKIFPSDSNRTPVIKTPIPFEFPKSTVSSI
                     QSHGIVQKNSKYIKNSFKSDIYSVSTAKTINSYDNSEDDEKRELLFKFQLLSSKHNNVV
                     NKYPFTMKSDLKIMKSTYNMILKQLTVNTKVDKLHTYLYAGFMACEHFLGKIGFDMEGF
                     SKQQISSAKSYESLLVELGEKEYSIVGGMDNWCVEIRLLATLAFNAAWFIIAKSITNKT
                     NFDLLSFMNVSKAQEEDNIQTPPREEIVFGNKKMREFSSVTTSI"
ORIGIN
        1 atatatatat atatatatat atacccggta tttaggcggc acacgccctt ccggtaggga
       61 tctatggagg agtatcaccg agccgcaagc ccttatctct tgccgtactg ctccaccata
      121 ggccgatcag ataccagcat attctttaaa agttttaggt ttatattatt aaagattaca
      181 caatttagat aaaatgaacg ttaacatttt tgaagctcaa acgccaaata taattatttt
      241 taaaacttta atagatctca tttcccaaat ttcttcagtt gactatatag aggaatctac
      301 tacgaaaaat gtaaaaagaa tttttttaaa aattactaaa aattcaatgg agtttttctc
      361 agaacaaaaa aaagtggtcg tatgtaacgc aatttttacg accgataatt ttacgacttt
      421 tgaatttaaa gatgaagaac cattgtgtat cgggatatcg ttaaatattt taaaaaattc
      481 gtttaaaaac atcaacagaa atgacatttt aaatatagct ataccaaaga aagaaaattt
      541 aaattttccc gataccattt ttttcaccgt aaacaacata aaagggttta acataaaatt
      601 taccataatg caaaacatga taaataataa ttactcatct tttaccaaaa taatagaaat
      661 gccatcaaag cgtcttaata atctctgcaa agaaattgga ggaaccaaaa aagatgtatt
      721 ggttaagagc actgataata atatacgatt tagtagcgaa ttatttgata tcgccacgat
      781 ctgggtagaa tttccatttt accaacacac tgacataaac gtaaatactg tgatgaaatc
      841 tgagtacttt agaataacgt caaaaatttc tacggttagt aatgtggtag atttttcttt
      901 aaatgataac ggagacatat taatgtcagt tatgatcgta aatagtaaaa attgtaacat
      961 tggaaatata gaaataatgt taaatcgtac attcgacgtt taatttaaag tcatttttac
     1021 acgtgtataa tataaatgac taagcaacgc aatatggaaa tttccgtatc aaaatcaccg
     1081 gaaacgttga agaatacgga aatttctatt gattttcctt cttttaatga cttattttta
     1141 agtaaacttg aaaacaaaaa aaaattaaaa tcttcaaaaa aatacgaatc tttttcgtac
     1201 acaaattttc ataattttga acaagaacga aaacttagat ctcagcaaca ggattctgaa
     1261 atttttacat cttccgaacc acccgtacaa agtagacgtt cgcgtaaatc taatgtatcg
     1321 gtagaaagtt taaaatctac ttttatttta cctccacaaa taccagttca caccgagtct
     1381 attactgaac agaaaatatt acctcgtgat tctacacccg agtctattac ggaaaagaaa
     1441 atatttccta gtgattctaa ccgtacacct gttataaaaa cacccattcc ttttgaattt
     1501 cccaagtcaa ccgttagtag tatacagtca catgggattg tacaaaaaaa ttctaaatat
     1561 attaaaaatt cttttaagag tgatatatat tccgtttcca ccgccaagac gataaattcg
     1621 tatgacaata gtgaagacga tgaaaaaaga gaattgttat ttaaatttca attgctctca
     1681 tccaaacata ataatgtagt caataaatat ccgttcacta tgaaatcgga tttaaagata
     1741 atgaaatcaa cgtataatat gattttaaaa caattaacgg tcaataccaa agtcgataaa
     1801 ttacacacat atttatatgc aggtttcatg gcgtgtgaac atttcctggg taaaattgga
     1861 tttgacatgg aaggattctc aaaacaacaa atttcctccg ccaaatcata cgaatcttta
     1921 ttagttgaac ttggagaaaa agaatacagt atagttggag gaatggataa ttggtgtgta
     1981 gaaattagac ttttagcaac tttagctttt aatgccgcgt ggtttatcat agccaaatct
     2041 ataactaata aaacgaattt tgatctttta tcatttatga acgtatcaaa agctcaagaa
     2101 gaggataaca ttcaaactcc gcccagagaa gaaattgttt tcggaaataa aaagatgaga
     2161 gaattttctt ctgtcaccac gtctatataa tctgacaacg tgtggccatt ccatttcagt
     2221 attgctacgt acggtaaata aattaatgta aaaaatttaa cgttaaattt ttt
//
LOCUS       Exported                1970 bp ds-DNA     linear   UNA 22-JUL-2021

KEYWORDS    DiTV3a_F17

REFERENCE   1  (bases 1 to 1970)
 
FEATURES             Location/Qualifiers
     source          1..1970
                     /organism="DiTV3a"
                     /mol_type="genomic DNA"
     CDS             complement(113..895)
                     /codon_start=1
                     /gene="DiTV3a_F17_ORF1"
                     /product="DjTV_ORF140/AV955_gp087-like"
                     /label=DjTV_ORF140/AV955_gp087-like
                     /translation="MSFNEKDKFGNIFKCNLKHISECTTLIISGGAYKILYFLGALDNI
                     SLKRIKYFGGTSIGSVLITLLAIGLTPFQITKEIFSDKFAVRRDLLEIVLENLKTKFKE
                     KNIDENITFSEFTSVHGKQLAFVAGNITTGNQQIFSHKDTPSMSVILAIKMSCSLPIVF
                     PASVYNNNVFVDGLFFNNFPIDLYDTFPIKDDEKVLAISTRHSHYENNFIKKFYKNPDK
                     FIIVLIPESIHKYFLLSKLDKFLMFCRGRNYIKNRLKL"
     CDS             complement(901..1257)
                     /codon_start=1
                     /gene="DiTV3a_F17_ORF2"
                     /product="AV955_gp107-like"
                     /label=AV955_gp107-like
                     /translation="MKILEIIASSLNEFIFDFTEKIGNEFNIPQDDLLQVWCDQQEITL
                     VSFEKYKSKKKTVVVIPENVDEQEEISTTTIDELEEPIGCCYVFTRGSKKGTVCGNTLK
                     SGNYCTKHRGKPVA"
     CDS             1359..1883
                     /codon_start=1
                     /gene="DiTV3a_F17_ORF3"
                     /product="DjTV_ORF9/AV955_gp116-like"
                     /label=DjTV_ORF9/AV955_gp116-like
                     /translation="MVKTPSFEEINFYALDETPPEIIVKKDVDSNFRINQIIKYNEFLI
                     GEISRQENIVLRFKNFDLICFFIEMILVLLDVVSGVLGVFFQDWVISTSSLCILLTAIS
                     TSLRNFTKKFMAKIEKHQALLFATKSKFNHAKDKYDLAIRDGVISHEEYVNIVDEYKKY
                     EKLREEIIKTF"
ORIGIN
        1 tccgcttata acgaggtaat tagtaaaagt ttgaccagat gtctgcgcca cacgcttatt
       61 taattttaat cataactatg attaaaattt aacactatat ttataactat atctacagtt
      121 ttaatctatt tttaatataa tttctacctc tacagaacat taaaaattta tccaatttag
      181 ataataaaaa atatttatga atactttctg gtattaatac tatgataaat ttatcagggt
      241 ttttataaaa ttttttaata aaattgtttt cgtaatgaga atggcgagtg gatatcgcaa
      301 gcaccttttc atcatcctta ataggaaacg tgtcatataa atcaattgga aaattgttaa
      361 aaaataaacc gtctacgaaa acattattgt tatatacact ggcgggaaat actatgggta
      421 aagaacaaga cattttaatt gctaaaatta ccgacatgga cggtgtatct ttatgagaaa
      481 aaatctgttg atttccagtt gtgatatttc cggcgacaaa tgccaattgt ttaccgtgaa
      541 ccgaagtaaa ttcactaaag gtaatatttt catctatatt cttttctttg aattttgttt
      601 ttaaattttc taatacaatt tccaaaagat ctcttcttac cgcaaattta tcactaaata
      661 tttctttagt gatttgaaaa ggtgtaagtc caattgcgag aagagttatc aataccgatc
      721 cgatagaagt ccccccaaag tattttattc gcttcagaga tatattatcc aaagctccga
      781 gaaaatataa aattttataa gcgccaccag aaataattaa ggtggtacac tcgcttatgt
      841 gtttgagatt acatttgaaa atattaccaa atttatcttt ttcattgaaa gacatttatt
      901 ttacgccaca ggttttccgc gatgtttagt gcaatagttt ccacttttta atgtatttcc
      961 gcaaacagtt ccttttttag atcctctggt aaaaacgtaa caacaaccta tgggttcttc
     1021 aagttcgtca atagtagtgg tggaaatttc ttcctgttcg tcaacgtttt ccggaatgac
     1081 gacaactgtt ttctttttac ttttatattt ttcaaaagat accaaagtta tttcttgttg
     1141 atcacaccac acttgtaata aatcatcctg gggaatgtta aattcatttc caattttttc
     1201 tgtaaaatcg aagataaatt catttaagct tgaagcgata atttccaata ttttcatttt
     1261 gtacgtgttt cttttacaac ttttatttat atttaaatat caccgtgtaa atactattgt
     1321 tttcttcatt tttctcaaat aatataaatt attataaaat ggtaaaaact cctagcttcg
     1381 aagaaataaa tttttacgcg ttggatgaga ctcccccaga aataatagtt aaaaaagatg
     1441 tggacagtaa ttttagaata aatcaaatca taaaatataa tgaattttta ataggagaaa
     1501 tttctagaca agaaaacata gttttaagat ttaaaaattt cgatttaatt tgttttttta
     1561 tcgaaatgat tttggtgctt cttgatgttg tttcgggtgt tctcggagta tttttccaag
     1621 actgggtgat atctacttct tcattgtgta tcttacttac ggccatatct acttcgttac
     1681 gaaattttac caaaaaattt atggctaaga tagaaaaaca tcaagcttta ttatttgcga
     1741 caaaaagtaa atttaatcac gccaaagata aatacgactt ggccatacgt gatggtgtaa
     1801 tctcacatga agaatacgta aatatagtcg acgaatataa aaaatacgaa aaacttagag
     1861 aagaaataat aaaaactttt taagaaataa atatcatcat tttagcttta caacccgaaa
     1921 taaattaaag gatttaaatc ctttaatgta tttcgggttg taaagctaaa
//
LOCUS       Exported                1606 bp ds-DNA     linear   UNA 22-JUL-2021

KEYWORDS    DiTV3a_F18

REFERENCE   1  (bases 1 to 1606)
  
FEATURES             Location/Qualifiers
     source          1..1606
                     /organism="DiTV3a"
                     /mol_type="genomic DNA"
     CDS             complement(3..287)
                     /codon_start=1
                     /gene="DiTV3a_F18_ORF1"
                     /product="Hypothetical protein"
                     /label=hypothetical protein
                     /translation="MNFINIFCKNIFDKYIPILMTTFGMRSFLPRYFSSKKLFKQQKYK
                     FIAFKDTFVICKQIYREKLMEIQRIKNETKGIRQNIASASQQTPVPELPV"
     CDS             complement(555..1199)
                     /codon_start=1
                     /gene="DiTV3a_F18_ORF2"
                     /product="DjTV_ORF121/AV955_gp060-like"
                     /label=DjTV_ORF121/AV955_gp060-like
                     /translation="MAMEGEMFENDVYDPEFEQYVRDCEEYNDFTFDSERTYVKNSRIL
                     FPVSEEELNTEQDDYEMILLGKIIIPKEKIKKSFKYNLSSQVKYFCNNIELYNSCNREA
                     CRYSHKYEDILKCQGKCGKIKIDNNYHHGTCNRRHSNESFSNFLIRKRIFFKLMSKSLV
                     LEFFKRPEEEFISEILNIVKQLGYEKLEIKIVKKQKTIEEWFSERLKYNSD"
     CDS             complement(1183..1605)
                     /codon_start=1
                     /gene="DiTV3a_F18_ORF3"
                     /product="Hypothetical protein"
                     /label=hypothetical protein
                     /translation="NDLILLCTELRDYYKKMESLRPSNVLRALRDKYSYVNDFLIVEEY
                     KNFHIIDRIKLENIIFPVCIRFLYISHMCVFIKKYDNIYYYDPSNDLLPEPLINFLKSK
                     FPNYIILQKKEKEVTGFECVNKCLKFIDNYINGNGR"
ORIGIN
        1 ggtacgggaa gttctggtac gggagtttgc tgtgacgcgg aagcgatatt ttgacgaata
       61 cctttggttt cattttttat tctctgaatt tccattaact tttctctata aatttgttta
      121 cagattacaa aagtatcttt aaatgcgata aatttatatt tttgttgctt aaatagtttt
      181 ttagatgaaa aatatctagg taaaaacgat ctcattccaa aagtagtcat taaaattggt
      241 atatatttat caaaaatatt tttacaaaaa atattaataa aattcatttt atattattta
      301 tatatacttt ttttcttgat tggttcggga tgcgaggatg tgagtgagtt gattgagtgt
      361 ctaagttcaa atgggaggta taaaataaaa caaccatact ggtcgaatga gcggcataaa
      421 catattatta caaattacat gagaattaaa gcgaatgcat aatgacttaa cgcacgcgaa
      481 aaaaaaagtt tactaaaatg tgacttcaat gggttctcaa aagcaatttg cttttaagaa
      541 taaatttgtg gaaattaatc agaattatat tttaatcttt ctgaaaacca ttcttcaatg
      601 gtcttttgtt ttttaacaat ttttatttct aatttttcat aaccaagttg tttaactata
      661 tttaaaattt cacttataaa ttcttcttca gggcgtttaa aaaattccaa tactaaagat
      721 ttagacataa gcttaaaaaa tattctttta cgtattaaaa aattactgaa cgattcatta
      781 gaatgacgtc tgttacacgt tccatggtga taattattat cgattttaat tttcccacat
      841 ttcccctgac attttaatat atcttcgtat ttgtgtgaat accgacacgc ttctctattg
      901 caagaattat atagttcgat attattacaa aagtatttaa cctgtgatga caaattatac
      961 ttgaaagatt ttttaatttt ttctttagga attattattt tacctaataa aatcatttca
     1021 taatcatctt gttcagtatt aagttcttct tcggataccg gaaataaaat tctagaattt
     1081 ttaacatatg tgcgttcgga atcaaaagta aagtcgttat attcttcaca atcccgtaca
     1141 tattgctcaa actctgggtc gtacacatca ttttcaaaca tttcaccttc cattgccatt
     1201 tatataattg tctataaatt ttaaacactt attaacgcat tcaaatccag taacttcttt
     1261 ttcttttttt tgtagaataa tataatttgg aaatttactc tttaaaaaat ttataagcgg
     1321 ctcgggaagt aaatcatttg aaggatcata ataatatatg ttatcgtatt ttttaataaa
     1381 aacacacata tgagaaatgt acaggaaacg aatacaaacc ggaaatataa tattttccaa
     1441 ctttatccta tctatgatat gaaaattttt atactcttcg acgattaaaa aatcgttaac
     1501 ataagaatat ttatcacgta atgcacgtaa cacattagag ggtctgagag attccatctt
     1561 tttataataa tcccggagtt cggtgcataa cagaattaaa tcattt
//
LOCUS       Exported                1586 bp ds-DNA     linear   UNA 22-JUL-2021

KEYWORDS    DiTV3a_F19

REFERENCE   1  (bases 1 to 1586)
 
FEATURES             Location/Qualifiers
     source          1..1586
                     /organism="DiTV3a"
                     /mol_type="genomic DNA"
     CDS             2..241
                     /codon_start=1
                     /gene="DiTV3a_F19_ORF1"
                     /product="Hypothetical protein"
                     /label=hypothetical protein*
                     /translation="HHHHHHHKWLDNPLWILACSQRSRHSCRFLATSLHLLTPRICRSS
                     STSSIHLIRGRPLLLVPSGFENVNLNYNYICIYK"
     CDS             201..1538
                     /codon_start=1
                     /gene="DiTV3a_F19_ORF2"
                     /product="DjTV_ORF61/AV955_gp040-like"
                     /label=DjTV_ORF61/AV955_gp040-like
                     /translation="MLISIIIIYVYINNNMGAAASQNSSKIITKAISKITEEIIQEDIS
                     SQNQSIAIKVEKTKGNVTISNINAVQRYNISMNSIFTSLTSVANDAKINQEIAQLAKSL
                     ISGLNLGQVSISSSTISSIIENCIEIKNSSISSCKHNANQSFLIKVIRTKGDVKIRNLD
                     IIQESSAFVSCLQDSSNKNVLRSDTDLKISQVSSATAEGLDIKWIVIGVCVGLGGVTFA
                     GGTVLKSVIGPGLLIVGIVCMYLVYRTKSKDVIHNEYAFITEPELTDINSSLSKISKTP
                     LRNQNDDVISYGEADLYEIYSGNVTLYSEPNHNIVKFTDNLNFDKLKLTVVNDFLHVSV
                     PNSRYIKQEIQLPKVNLVIKIVDKNSEVKKNVTDIYVSHENFEFTHKLKLFYNGDLLSE
                     VFFEPTIIITKSTPQLMSIVKSPIFIVGIVLSVLGIFISVINAYKK"
ORIGIN
        1 tcatcatcat catcatcatc ataagtggct cgacaatccg ttgtggatct tggcctgctc
       61 acaaagaagt cgccactcct gtcgattcct ggcaacttcc ctccatcttc taacccctag
      121 aatctgtagg tcttcttcca catcatcaat ccatctcatt cgtggtcgtc ctctgcttct
      181 tgtgccctct ggttttgaaa atgttaatct caattataat tatatatgta tatataaata
      241 ataatatggg agccgcagcc tcgcaaaatt cttcaaaaat tattactaaa gctattagta
      301 aaattaccga agaaataatt caagaagata tctcttcgca aaatcaatct atagctatca
      361 aagttgaaaa aactaaagga aacgtcacaa tttctaatat taatgccgtt caacgttata
      421 atatttctat gaattctata tttacgtcat taacttcagt ggctaatgat gctaagatta
      481 atcaagaaat cgcacagctt gctaagtcac ttataagcgg acttaatttg ggacaagtga
      541 gtataagttc ttcgacgata agttccataa ttgaaaactg tatagaaatt aaaaattcaa
      601 gtatttcttc atgtaaacat aacgcaaatc aaagtttctt aattaaagtc ataagaacaa
      661 aaggagatgt caaaattaga aatttagata ttattcagga atcttcggcg tttgtttcat
      721 gtttacagga ttctagtaat aaaaatgttc ttagatcaga tactgatcta aaaatttctc
      781 aggttagttc ggcgacagct gaaggtcttg atataaagtg gatagtcata ggtgtttgtg
      841 taggtcttgg cggagttaca tttgccggag gaactgtttt aaaaagcgta ataggacccg
      901 ggttgttgat agtcggaata gtatgtatgt acttagtata tagaacaaaa tctaaagatg
      961 tcatacataa cgaatacgct tttattaccg aaccagaatt aacagacata aattcctctc
     1021 ttagtaaaat ttccaaaaca ccattaagga atcagaatga tgatgtaatt tcatacggag
     1081 aagcagattt atacgaaatt tattctggaa acgtaacatt atactcagaa cccaatcaca
     1141 atatagttaa atttacagac aatttaaatt ttgataaatt aaaattaacc gttgtcaatg
     1201 actttttaca tgtcagcgtt cctaactcca ggtatataaa acaggaaatt cagctgccaa
     1261 aagtaaattt ggtaattaaa attgtagata aaaattctga agttaaaaag aatgttaccg
     1321 atatttacgt ctcacatgaa aactttgaat ttacacataa attaaaatta ttttataatg
     1381 gagatttgct ttccgaagtt ttttttgaac ccaccattat cataacaaaa agtacacctc
     1441 aattaatgtc aattgtcaag agtccaatat ttatagtcgg aatagttttg tcagttctag
     1501 gaatatttat ttcggttatt aacgcgtata aaaagtaaac gggtcaataa acggatccac
     1561 attttaacga ttttaaaatc gttaaa
//
LOCUS       Exported                1487 bp ds-DNA     linear   UNA 22-JUL-2021

KEYWORDS    DiTV3a_F20

REFERENCE   1  (bases 1 to 1487)
  
FEATURES             Location/Qualifiers
     source          1..1487
                     /organism="DiTV3a"
                     /mol_type="genomic DNA"
     CDS             complement(174..1220)
                     /codon_start=1
                     /gene="DiTV3a_F20_ORF1"
                     /product="AV955_gp065-like"
                     /label=AV955_gp065-like
                     /translation="MSHLVLSPEFIETEFETGDYNPPCKISRLPPTTADLADYGKDFIL
                     AEDVLSSFGCIQAKNKFSINSCNLDTYSDNGKNCDSRHLAPQCLQPSIGFYWVKGSDGT
                     TKKVCEYDLDLFDNIEMGMEYETKFGLKNPGADKIFKQLCFLSTYKDCPLDPETGKPFR
                     KCAYIRAQNIYGDKCREWAVNIKPIELNFLKQRWCTHNKDSGDCKCLNRSENDDFKRLK
                     NLFNNEDDYCWYQPCSNSGAYLTLDLKHDCKTVSCHIDYNFVENRDINLNDINNEINCT
                     ITPLEPSNPEPEPEPEPSIPKFNTPEPSTPKVSSNINKHKNDNFFDTNKFYIIGGIIIF
                     LIIIIKFL"
     CDS             1302..1487
                     /codon_start=1
                     /gene="DiTV3a_F20_ORF2"
                     /product="DjTV_ORF67/AV955_gp063-like"
                     /label=DjTV_ORF67/AV955_gp063-like*
                     /translation="MDYEKGTPKNLVQFSEYNDLAFTDSGVTINDTAKPSKNTLWSSEK
                     IEQRISDLLQSNGNGNG"
ORIGIN
        1 aatctcgtca taaacttatt attattataa ttaccttgga atgggtaatg tcattgggcg
       61 aagtcggatt tacacattag tattaccgtg gaatgggtaa tgtttatttc ggattaaatt
      121 attccaaggt aattataccg tggaatcata aatatatgcc atacaccgaa ttctcataaa
      181 aatttaataa ttataattaa gaatattatt attcctccta ttatgtaaaa tttgtttgtg
      241 tcgaaaaaat tgtcattttt gtgtttatta atattactag aaactttagg agtgctaggt
      301 tcaggagtat taaatttagg aatactaggt tcaggttcag gttcaggttc aggattacta
      361 ggttctaaag gagttatagt gcaattgatc tcgttgttta tatcgttgag gttaatatct
      421 ctgttttcca caaaattgta atcaatgtga catgatacag ttttacaatc atgttttaaa
      481 tccaaagtca gatacgctcc agaattagaa cacggttgat accaacaata atcgtcttcg
      541 ttattaaata aattttttaa tcttttaaag tcgtcatttt cagatctatt taaacattta
      601 caatctccag agtctttatt atgtgtacac catctttgtt ttaaaaaatt taattcaatc
      661 ggtttgatat taaccgccca ttctctacat ttgtctccgt aaatgttttg agctcggata
      721 taagcacatt tcctaaaagg tttacctgtt tcaggatcca gaggacaatc tttataagtc
      781 gaaagaaaac ataattgttt aaaaattttg tccgcgcctg gattttttaa accaaattta
      841 gtttcgtatt ccattcccat ttctatgttg tcgaataaat ctaaatcgta ttcacatact
      901 ttttttgtag ttccgtccga tcctttcacc caataaaaac cgatacttgg ctgaagacac
      961 tgaggggcca aatgtctaga atcacagttc ttaccattat cggaatacgt gtctaaatta
     1021 cacgagttta ttgaaaattt atttttagct tgaatacaac caaatgaact taaaacatct
     1081 tcagcgagaa taaaatcttt tccgtaatcg gctaaatctg ctgtggttgg tggtaagcgt
     1141 gaaattttac acggagggtt ataatctccg gtctcgaatt cagtttctat aaattcagga
     1201 cttaaaacta agtgactcat ttataatacg atcatataga tgatataata gtctcgaatt
     1261 attcttactt tttttaaata ataataatat gtaatataaa tatggattac gaaaaaggaa
     1321 cgccaaaaaa tcttgttcaa tttagcgaat ataatgattt agcttttaca gattcgggag
     1381 tgacaataaa tgacactgcc aaacctagta aaaatacgct ttggagtagt gaaaaaatag
     1441 aacagcgaat atcagatttg cttcaatcaa atggaaatgg taatgga
//
LOCUS       Exported                1424 bp ds-DNA     linear   UNA 22-JUL-2021

KEYWORDS    DiTV3a_F21

REFERENCE   1  (bases 1 to 1424)
  
FEATURES             Location/Qualifiers
     source          1..1424
                     /organism="DiTV3a"
                     /mol_type="genomic DNA"
     CDS             214..726
                     /codon_start=1
                     /gene="DiTV3a_F21_ORF1"
                     /product="DjTV_ORF81/AV955_gp117-like"
                     /label=DjTV_ORF81/AV955_gp117-like
                     /translation="MIKNIFLDLDQTIIYSEQFNRNKHQHLLPFYDYTFVDNYITFARP
                     HLQLFLDYIFENFTVNIWTAASKNYASYIYHHFIKRADRKIKLILFDTHCQMSLKYYKG
                     SKNLNILWDKWKLPGYDKSNTFIIDDLVEIANIQPQNTFKISQFTATNGNNDIELLKLI
                     KIFEKLQ"
     CDS             774..1220
                     /codon_start=1
                     /gene="DiTV3a_F21_ORF2"
                     /product="DjTV_ORF82/AV955_gp097-like"
                     /label=DjTV_ORF82/AV955_gp097-like
                     /translation="MMLVNIILLITTIILLYVGYTFKGIIMFTISICYEHFMCKLLKII
                     KAKTKNNKLNFIHEDTEFVLIFPKSLPKKDKILAIKKGGYDITIDVERYLGPYDNFFGI
                     PVTANMLNCSELSIWKRGKFYKFKGEDVIRFTEEFIGKDNSDSE"
ORIGIN
        1 cgattcattt aataaagtta gttcggataa agttagttcg gaaattacgg tttccgttgt
       61 taggttagca gtcttttccg ttgtgtcatt taatggcaat gacattattt cacatacaaa
      121 caataataca aaaatacaat ttggatacat tttattatat attttataat ttacggatat
      181 agattcattt ttttgtaaat gtaattataa ataatgatca agaatatatt cttagatcta
      241 gaccaaacaa ttatttattc ggaacaattt aacagaaata aacatcaaca tttattacca
      301 ttttatgatt ataccttcgt ggataactac attacttttg ctcgtccaca tttacaactt
      361 tttttagatt acatttttga aaattttacc gtaaatatat ggacggcggc ttctaaaaat
      421 tacgcaagtt acatttacca tcattttatt aaaagagctg atagaaaaat aaaattaatt
      481 ttatttgata cacactgtca aatgtcctta aaatattaca aaggaagtaa aaatttaaac
      541 attttatggg ataaatggaa attaccaggg tacgataaat ccaatacttt tatcatagat
      601 gatctcgttg aaatagccaa tattcaacca caaaatacgt ttaaaatttc tcaatttact
      661 gctactaacg gtaataatga cattgaatta ttaaaattaa ttaaaatttt tgaaaaatta
      721 caataaagca cgcgatataa gtcacttatt acaagaaagt ttaaaataat aaaatgatgt
      781 tagtaaatat aattttatta atcacgacga ttatattatt gtatgtaggt tacaccttta
      841 aaggcataat aatgtttaca atttccattt gttatgaaca ttttatgtgt aaattactta
      901 aaattattaa agccaaaact aaaaataata aattaaattt tattcatgaa gatactgaat
      961 ttgtgttaat ttttccgaaa tctttaccaa aaaaagataa aattttagca attaaaaaag
     1021 gaggttacga tataaccatt gatgttgaac gttacctagg tccttatgat aattttttcg
     1081 gaattccagt tacggccaat atgttaaatt gttcagaact atcaatatgg aaacgtggaa
     1141 aattttacaa atttaaaggc gaagatgtta taagattcac ggaagaattt atcggaaaag
     1201 ataattcaga ttcggaataa aaattatata atatatatat ggtaacttat tatttatttt
     1261 aaattatata tcacgatatt atttaatatt tttttttaat agaatttcta ttaaaaaata
     1321 atttcgccgg acggtgacat aatattttaa ttgttaaaac catatcactt ctttatcatc
     1381 atccactgct ggacctcatc tccgctttgt ccatctatta tctg
//
LOCUS       Exported                1327 bp ds-DNA     linear   UNA 22-JUL-2021

KEYWORDS    DiTV3a_F22

REFERENCE   1  (bases 1 to 1327)
  A
FEATURES             Location/Qualifiers
     source          1..1327
                     /organism="DiTV3a"
                     /mol_type="genomic DNA"
     CDS             75..389
                     /codon_start=1
                     /gene="DiTV3a_F22_ORF1"
                     /product="DjTV_ORF62/AV955_gp041-like"
                     /label=DjTV_ORF62/AV955_gp041-like
                     /translation="MDKYKSQDPNVWGEKYWFFLHSIAANYPENPSLLHKEVVANLIKG
                     LPLLLPCRECATHAFNYIKHYIDDMDLIVENRKELELFFENFHNAVNIRIHKPVYHSSV
                     "
     CDS             complement(505..1278)
                     /codon_start=1
                     /gene="DiTV3a_F22_ORF2"
                     /product="DjTV_ORF137/AV955_gp086-like"
                     /label=DjTV_ORF137/AV955_gp086-like
                     /translation="MEDNYIINQFDPDLIAPTKQNYKNKNQGGSKIVFIGKPGTGKSTL
                     IKYILYSKLDVIPIGVVINGTEMSTGCYSEIFPPLFVYNEYKESIIKEFINRQIKAKEE
                     LPENPWGLLLLDDCTDDRGMFKSAIQNNIFKNGRHYKMLYCISLQYSIDLPPALRTCVD
                     GCFIFKENNDKNLKNLYENYAGIFPTFQIFKKYMVDITGNYTALYIDSQNQNTKEWYEC
                     VYYVKAPILPDFKFGCNEYRAYGRDRLNKKYRMNL"
ORIGIN
        1 gatctatgtc cagcagtgga taagagattg aatgatgacc agatcgggaa cttttaccat
       61 cctgatataa taaaatggat aaatataaat ctcaagaccc aaatgtgtgg ggagaaaaat
      121 actggttttt tttacattct atagcggcga attacccgga gaatccgtca ttacttcaca
      181 aagaagtggt ggcaaattta ataaaaggtt taccattact attaccttgt agagaatgtg
      241 ccacacacgc ttttaattat attaaacatt atattgatga catggatctc atagttgaaa
      301 atcgtaaaga actagaattg ttttttgaaa atttccataa cgcagttaat attagaatac
      361 acaaaccggt ataccattca tcggtttaaa agtgtgggga accaaattcg ttaataaatt
      421 attaacgaat tatacattca caaccttacc tatatttttt atttacattc acaactgtac
      481 ttctgaaccg cggattcgca actttcacaa attcatccta tattttttat ttaatctgtc
      541 tcttccgtaa gccctgtatt cattacatcc aaacttaaaa tctggtaaaa ttggggcttt
      601 tacataatac acacattcat accattcctt tgtattttga ttttggctgt ctatgtataa
      661 cgcggtataa tttccagtta tatctaccat gtatttttta aatatttgaa aagtcggaaa
      721 tattcccgca taattttcat ataaattttt taaattttta tcattatttt ctttaaaaat
      781 aaaacagcca tctacacaag ttcgtaacgc cggtggtaaa tctatactat attgaagaga
      841 aatacaatat aacattttat aatgccgtcc atttttaaat atattgtttt gaatggctga
      901 tttaaacatt cctctgtcat cagtacagtc atcgagtaat aacaatcccc aaggattttc
      961 aggtaattct tcttttgctt ttatttgacg atttataaac tctttgatta tagattcttt
     1021 atattcatta tatacaaata aaggaggaaa aatttcagaa taacatcctg tactcatttc
     1081 tgttccattt atgacaactc caattggtat aacatctaat ttactgtaaa gtatatattt
     1141 tattaacgta cttttaccag ttccgggttt tcctataaaa actatctttg aaccaccttg
     1201 atttttattt ttgtaatttt gtttagttgg cgcaattaaa tctggatcaa actgatttat
     1261 tatgtaatta tcttccattt ataaatacta catttaaaag ttttatatat atacccggta
     1321 tttaggc
//
LOCUS       Exported                1305 bp ds-DNA     linear   UNA 22-JUL-2021

KEYWORDS    DiTV3a_F23

REFERENCE   1  (bases 1 to 1305)
  
FEATURES             Location/Qualifiers
     source          1..1305
                     /organism="DiTV3a"
                     /mol_type="genomic DNA"
     CDS             complement(72..1148)
                     /codon_start=1
                     /gene="DiTV3a_F23_ORF1"
                     /product="DjTV_ORF50/AV955_gp048"
                     /label=DjTV_ORF50/AV955_gp048
                     /translation="MTEKILNDINDEFFSVYSSIPDNFRWDKQYVTDSSELLRKKSEIS
                     QVKNQYLCGCCWAIAVATAMSDCYVIRGIVNKNPRISYTYALAKYPQNKCSGGSSRVLL
                     EEIKNGEGLTNEDCVDDRWCLNDERCYVGADPKNHFNQDIINQNREILSSLIPDVGCYD
                     NTPHLFYTVDEVYSLTSSETLKMLEIHIKIKQHILIRGPVIAGFLIKEDFLSGKFHNGI
                     YVEESIRYPNNYTFSYEKDKILGSHSVVVVGWGEENMIKYWVCRNSWGVNWGDKGYFKI
                     AMYPYNQISQFTKKIRIIHENKIKEVGGVTGFLVSRPPKLLTAAEVILTSSSNKNNNLL
                     ILSIFLLSGLCVLLLRST"
ORIGIN
        1 tgcaccgcaa atcgacaaga acggggggtg ttaatttata aagaacttct ttataaataa
       61 ttataatatc gttatgtcga tcttaataat aacacacata gtcccgacaa cagaaaaatg
      121 gaaagaatta acaaattatt gttcttattg gaagaagagg ttaaaattac ctcggcggcc
      181 gtcaaaagtt tcggaggacg agatactaaa aaacccgtga caccaccaac ttcttttatt
      241 ttattttcgt gaatgatacg tatttttttt gtgaattgac ttatttgatt ataaggatac
      301 atcgcaattt taaaataccc tttatcaccc caattcacac cccaactgtt tctacaaacc
      361 caatatttaa tcatgttttc ttcaccccat ccaactacga ctactgaatg actacccaaa
      421 attttatctt tttcatatga aaatgtataa ttattaggat atctgatgct ttcttcaaca
      481 tagattccgt tatgaaattt tccggataaa aaatcttctt tgatcaaaaa accggcaatg
      541 acaggtcctc tgattaatat atgttgtttt atcttaatgt gaatttccaa catttttaat
      601 gtttcggatg acgtcaaaga atatacttca tcaaccgtat agaacaaatg tggtgtgtta
      661 tcgtaacatc ccacgtccgg aattaacgac gaaagtattt ctctattttg attaattata
      721 tcttgattaa aatggttttt tggatcggct cctacgtaac atctttcgtc atttaaacac
      781 catctatcat ccacacaatc ttcattagtt aaaccttctc cgttttttat ttcttcaagt
      841 aacactctac tactgccccc ggaacattta ttttgcggat acttggccaa agcgtacgtg
      901 tacgaaattc tgggattttt attaactatc ccccttataa cgtaacaatc actcatggcc
      961 gtcgcgaccg caatagccca acaacatcca cataaatatt gattctttac ttgcgatatc
     1021 tctgattttt ttcttaagag ttcggaggag tcggttacat attgtttatc ccatctgaaa
     1081 ttatctggta tacttgaata aactgaaaaa aattcatcgt ttatatcatt taaaattttt
     1141 tcagtcattt atataagtgt atgtgacgat ttagacattg gtacataaag atttgggtta
     1201 acttatgaat tcagataatg aattcataaa aattttttcc ataagaccgc agacatatta
     1261 tatatatata tatttatctc ttcgagaata aaaatgttcc ttttg
//
LOCUS       Exported                1270 bp ds-DNA     linear   UNA 22-JUL-2021

KEYWORDS    DiTV3a_F24

REFERENCE   1  (bases 1 to 1270)
 
FEATURES             Location/Qualifiers
     source          1..1270
                     /organism="DiTV3a"
                     /mol_type="genomic DNA"
     CDS             2..1222
                     /codon_start=1
                     /gene="DiTV3a_F24_ORF1"
                     /product="DjTV_ORF72/AV955_gp096-like*"
                     /label=DjTV_ORF72/AV955_gp096-like*
                     /translation="SLGLHSSTRFVHLLSVLLYMWHTKYKFCHVYLLLCIYINMSNCEI
                     CIRDNYIPKEICCGYQCMYCVANNNDRCCFCLKMLNVCEFLLTYTSKEVFDCTQQLYVD
                     KIKILSRKYFNIIFTLIHTTTDFNELVFNAIMYIVTKKPKYKDAVMYLLMCLKKVITVS
                     TYTSNNNHVIKILNYESFFIESEYGIFPFKFDIPRDEKLFLSILAYFTWPLYTELKCFC
                     NKGSCDKCNTTDDIFPPDVKLCPGCKIPIEKKHGCDDMWCIICGTNFSWNKGIIHLGFK
                     HNPERELVLSKKSIIKDEILNINKSDDELIIEFLCKQPLITYDTEHPVRYIILPEIIKQ
                     IVALKIINKDEPNRNFDIISSIVNLCVMYKRCMVFLVGNSDYMKQWSVIRYSNVIIFTQ
                     AHCIVYT"
ORIGIN
        1 atctcttggt ctccattcca gtacccgctt tgtccatcta ttatctgtac ttctttatat
       61 gtggcataca aaatataaat tttgtcacgt gtatttactt ttgtgtatat atataaatat
      121 gtctaattgt gaaatttgta tacgagacaa ttacatcccc aaagaaatat gttgtggtta
      181 ccaatgtatg tattgtgtag caaataataa tgacagatgt tgtttttgtt taaaaatgtt
      241 gaatgtttgt gaatttttac taacgtacac ttcaaaagaa gtatttgact gtacacaaca
      301 attatacgtg gacaaaataa aaatattaag tcgtaaatat ttcaacataa tttttacttt
      361 aatccatacg accacagact ttaatgaatt ggtttttaat gcaattatgt atatagttac
      421 taaaaaacca aagtataaag atgccgttat gtatttactt atgtgtttaa aaaaagttat
      481 aactgtttct acttacacgt caaacaataa tcacgtcatc aaaattttaa actacgaaag
      541 tttttttatc gaatcggaat acggtatttt tccttttaag tttgacattc cacgcgatga
      601 aaaattattt ctgtcaatat tggcgtattt cacctggccg ctttatactg agttaaaatg
      661 tttttgtaat aaaggttcgt gtgataaatg taacactact gatgatattt ttccgcctga
      721 cgtaaaactt tgtccggggt gtaaaattcc catagaaaaa aaacatggtt gtgatgacat
      781 gtggtgtatc atatgtggta caaatttttc atggaataaa ggaatcatac atttaggatt
      841 taaacataat cccgaaagag aactggtcct tagcaaaaaa tcaataatta aggatgagat
      901 acttaacata aataaatcag atgacgaatt aatcattgaa tttctatgca aacaaccatt
      961 aattacatat gataccgaac accccgtacg atatatcata cttccggaaa ttataaaaca
     1021 aatagttgcg ttaaaaatta ttaataaaga cgaacctaat cgaaattttg acataatttc
     1081 gtctattgtc aatttatgtg tcatgtataa acgttgtatg gtatttttag tgggaaattc
     1141 agattacatg aaacaatggt cggtaataag atattcaaac gtgataatat ttactcaggc
     1201 ccattgtata gtgtatacat aatccggttc atcagaacta ttcgtattcg tattcgtatt
     1261 cgtattcttg
//
LOCUS       Exported                1135 bp ds-DNA     linear   UNA 22-JUL-2021

KEYWORDS    DiTV3a_F25

REFERENCE   1  (bases 1 to 1135)
  
FEATURES             Location/Qualifiers
     source          1..1135
                     /organism="DiTV3a"
                     /mol_type="genomic DNA"
     CDS             1..582
                     /codon_start=1
                     /gene="DiTV3a_F25_ORF1"
                     /product="DjTV_ORF108/AV955_gp007-like"
                     /label=DjTV_ORF108/AV955_gp007-like*
                     /translation="VHNRIKSFKVKNKFNIQLAQNGFFSINESNTQCFYCKIVIDNWKG
                     CEQIKRVHKDINPFCPLYLNEDYNSESQRRETFKHFKFQNLVQNLIYSGFIFTGIKDKV
                     QCISCNLQLEEWEADDVPHIIHKQYVPTCEFIINKKNEMNCDLCCDTKKDICFIPCGHV
                     ICCNLCSVKLLSDECPVCKKKIKEKLKIYI"
     CDS             840..1061
                     /codon_start=1
                     /gene="DiTV3a_F25_ORF2"
                     /product="Hypothetical protein"
                     /label=hypothetical protein
                     /translation="MNAKLLLISLICINNILQTYQFSYSIGDETFYTDNYTIVIDGMNK
                     DVVIRESFWNLQNYAIEINNAKSVEYTG"
ORIGIN
        1 gtgcataaca gaattaaatc atttaaagta aaaaacaaat ttaatattca attggcgcag
       61 aacggatttt tttctattaa tgaatcaaac actcaatgtt tttattgtaa aattgtaata
      121 gacaactgga aaggttgcga acaaataaaa cgtgttcata aagatataaa cccattttgt
      181 ccattgtatt taaatgaaga ttacaattca gaatcacaaa gaagggaaac ttttaaacac
      241 tttaaatttc aaaatttggt acaaaattta atttattcag gatttatatt taccggaata
      301 aaagataaag ttcaatgtat aagttgtaat ttacaattag aagaatggga agccgatgac
      361 gttcctcata ttattcacaa acaatacgta ccaacatgcg aatttatcat aaataagaaa
      421 aacgaaatga attgtgattt atgctgcgac acaaaaaaag atatttgttt tataccatgt
      481 ggacatgtca tatgttgtaa tctctgttcc gttaaattat tatcagacga atgtccggtt
      541 tgtaaaaaaa agataaaaga aaaactaaaa atatatattt aatacaatgg acaaagcgga
      601 tactggaatg gagaccaaga gatgatgcct accgaagcag aggtcgtcca ccaacacgtt
      661 ggactgacga tctaaaacgt tgtcatagga attggatgca agaggcacaa gatcgaaata
      721 gatggaaaat tatgagggag atctatgtcc agcagtggat aagcgaagat tgaatgatgg
      781 tggacctaga caaattatat tttaaatgtt ttgcgataaa taaaaaatta ttattataaa
      841 tgaatgccaa actattatta ataagtttga tatgtataaa taacatttta caaacttatc
      901 agttcagtta tagtataggg gatgaaactt tttacacaga taattatact attgtcatcg
      961 acggcatgaa taaagatgtg gttattcgtg aatctttctg gaatttacaa aattacgcca
     1021 ttgaaattaa taatgcgaag tctgtggaat atacagggta atgtcattgg gcgaagtcgg
     1081 atttacacat tagaatctcg tcataaactt attattatta taattacctt ggaat
//
LOCUS       Exported                 826 bp ds-DNA     linear   UNA 22-JUL-2021

KEYWORDS    DiTV3a_F26

REFERENCE   1  (bases 1 to 826)
 
FEATURES             Location/Qualifiers
     source          1..826
                     /organism="DiTV3a"
                     /mol_type="genomic DNA"
     CDS             120..824
                     /codon_start=1
                     /gene="DiTV3a_F26_ORF1"
                     /product="DjTV_ORF82/AV955_gp097-like"
                     /label=DjTV_ORF82/AV955_gp097-like
                     /translation="MAIKKEQDMLKSDNETWNPCLRELAKKMLNTPYGKTIQNVYDKAL
                     HISTSANYTAGLIRKYETYTFSHVDDGFEIIEGTLKDVRYDKAKPCHIGVFVLAYARTK
                     MYNEIFSKTDVWYGDTDSALIRKQELDRLVRSGVVTTGNALGEYEIEMDNVTEFWSVAP
                     KCYALRNSSGEVKMRLKGVSKYSGWEWRNKSGKEISLELFDCLIEDHRDMRFYCSHFHH
                     RKGNFADDLVTI"
ORIGIN
        1 caatttagtg acaatttagt gacagtttag tgacaaatta gtgacgattt agtgacgatt
       61 tcggaattta ctggaaagag aaaaccgacc aaatttttcg gaaacacatt gacaaatgga
      121 tggcgataaa gaaagaacaa gatatgttaa aatctgataa tgaaacttgg aacccttgtc
      181 tccgtgaatt ggctaagaaa atgttgaaca caccatacgg aaaaactatt cagaacgtgt
      241 atgacaaagc gttacatatt agtacgtcag ctaattacac cgcggggttg atccgtaaat
      301 acgaaacgta tactttttca cacgtcgacg acggttttga aataatagaa ggaactctta
      361 aagacgttag gtatgacaag gcaaaaccgt gtcacatcgg ggtgttcgta ctggcttacg
      421 cccgaaccaa gatgtacaac gaaattttta gtaagactga cgtgtggtac ggtgacacgg
      481 attccgcctt gattagaaaa caagagttgg accgattggt aaggtccggc gtggtgacaa
      541 ccggaaacgc tcttggtgaa tacgaaatag aaatggacaa cgtgactgag ttctggagtg
      601 tagctccaaa atgttacgcg ttacgaaatt cttccggaga agttaaaatg agattgaaag
      661 gagttagtaa atacagcgga tgggaatgga gaaacaaaag cggtaaagaa atttcgttgg
      721 aattgttcga ctgtttgata gaagatcacc gcgacatgcg tttttattgt tcccattttc
      781 accaccggaa aggaaatttc gctgacgatt tagtgacgat ttagtg
//
