# Supplementary material for: Sequences Encoding a Novel Toursvirus Identified from Southern and Northern Corn Rootworms (Coleoptera: Chrysomelidae)
Source: Viruses. 2022 Feb 15;14(2):397. doi: 10.3390/v14020397 (PMC8879594; doi:10.3390/v14020397)
Supplement: Supplementary file 1 [file viruses-14-00397-s001.zip › Supplementary Materials Revised/Table S1.xlsx]

## Sheet: Sheet1
Table S1: Accession numbers for viral proteins used for phylogenetic tree construction (Figure 4).
Species/gene	DEAD-Like	zinc-dependent metalloprotease	thymidine kinase	major capsid protein	major virion DNA-binding protein	DNA-directed RNA plymerase	myristylated membrane protein-like protein	DNA repair exonuclease	serine/threonine protein kinase	ABC-type transport system permease	cathepsin B	transcription elongation factor S-II	acetyltransferase	ATPase	CTD phosphatase	ribonucleoside-diphosphate reductase subunit M2	serine/threonine protein kinase	ATPase	ATPase	patatin-like phospholipase	HMG_Box/Yabby-like protein	lipopolysaccharide-modifying enzyme	iap-like protein	fatty acids protein	dynein-like beta chain protein	Uvr/REP helicase	RNA polymerase	DNA binding/packing protein	ribonuclease III	DNA polymerase	Ribonucleotide-diphosphate reductase subunit alpha	Putative RuvC-like Holliday junction resolvase	putative zinc finger DNA-binding protein	Hypothetical protein	Hypothetical rotein	Hypothetical rotein	casein kinase 1-like protein 5	hydrolase, NUDIX family	putative myristylated membrane protein	Hypothetical protein	Hypothetical protein	Hypothetical protein	sulfhydry1 oxidase Erv1 like protein	Immediate early protein ICP-46	Tiredoxin-like
A(Trichoplusia ni ascovirus 6b)	AUS94270.1	AUS94266.1	AUS94262.1	AUS94261.1	AUS94253.1	AUS94250.1	AUS94235.1	AUS94229.1	AUS94222.1	AUS94215.1	AUS94208.1	AUS94205.1	AUS94204.1	AUS94201.1	AUS94199.1	AUS94194.1	AUS94193.1	AUS94183.1	AUS94182.1	AUS94172.1	AUS94163.1	AUS94162.1	AUS94160.1	AUS94152.1	AUS94150.1	AUS94148.1	AUS94144.1	AUS94115.1	AUS94107.1	AUS94100.1			AUS94206.1	AUS94234.1					AUS94235.1	AUS94233.1	AUS94265.1	AUS94197.1	AUS94225.1	AUS94221.1
B(Diadromus pulchellus toursvirus 1a)	YP_009640008.1	YP_009640017.1	YP_009640043.1	YP_009640007.1	YP_009639996.1	YP_009640061.1	YP_009640053.1	YP_009640014.1	YP_009640034.1	YP_009640040.1	YP_009640036.1	YP_009640070.1	YP_009640069.1	YP_009640074.1	YP_009640105.1	YP_009640054.1	YP_009640024.1	YP_009640081.1	YP_009640021.1	YP_009640075.1	YP_009640010.1	YP_009640093.1	YP_009639995.1	YP_009640003.1	YP_009640073.1	YP_009640016.1	YP_009640077.1	YP_009640091.1	YP_009639991.1	YP_009639989.1	YP_009640042.1	YP_009640027.1	YP_009640096.1	YP_009640023.1	YP_009640001.1	YP_009640067.1	YP_009640103.1	YP_009639993.1	YP_009640053.1	YP_009640052.1	YP_009640028.1	YP_009640085.1	YP_009640029.1	YP_009640031.1	YP_009640032.1
C(Iridovirus Liz-CrIV)	QEA08182.1		QEA08236.1	QEA08295.1	QEA08276.1	QEA08348.1	QEA08312.1	QEA08280.1	QEA08265.1		QEA08325.1	QEA08319.1		QEA08202.1	QEA08321.1	QEA08330.1	QEA08211.1	QEA08255.1	QEA08195.1	QEA08362.1	QEA08340.1	QEA08254.1	QEA08310.1		QEA08299.1	QEA08304.1	QEA08252.1	QEA08296.1	QEA08235.1	QEA08186.1	QEA08207.1	QEA08249.1	QEA08320.1	QEA08288.1	QEA08269.1	QEA08292.1	QEA08336.1	QEA08344.1	QEA08312.1	QEA08200.1	QEA08222.1	QEA08328.1	QEA08317.1	QEA08338.1	QEA08357.1
D(Trichoplusia ni ascovirus 2c)	YP_803383.1	YP_803380.1	YP_803376.1	YP_803375.1	YP_803364.1	YP_803361.1	YP_803352.1	YP_803344.1	YP_803338.1	YP_803330.1	YP_803325.1	YP_803322.1	YP_803321.1	YP_803318.1	YP_803316.1	YP_803312.1	YP_803311.1	YP_803301.1	YP_803300.1	YP_803290.1	YP_803282.1	YP_803281.1	YP_803279.1	YP_803269.1	YP_803266.1		YP_803265.1	YP_803240.1	YP_803231.1	YP_803224.1			ABF70617.1	YP_803349.1					ABF70646.1		YP_803379.1	ABF70608.1	YP_803341.1	YP_803336.1
E(Invertebrate iridescent virus 6)	NP_149485.1	NP_149628.1	NP_149606.1	NP_149737.1	NP_149695.1	NP_149891.1	NP_149800.1	NP_149707.1	NP_149672.1		NP_149687.1	NP_149812.1		NP_149538.1	NP_149818.1	NP_149839.1	NP_149561.1	NP_149647.1	NP_149513.1	NP_149926.1	NP_149864.1	NP_149642.1			NP_149758.1	NP_149770.1	NP_149639.1	NP_149745.1	NP_149605.1	NP_149500.1	NP_149548.1	NP_149633.1	NP_149813.1	NP_149717.1	NP_149681.1	NP_149731.1	NP_149852.1	NP_149877.1	NP_149800.1	NP_149530.1	NP_149581.1	NP_149836.1	NP_149810.1	NP_149856.1	NP_149916.1
F(Dasineura jujubifolia toursvirus 2a)	QIH04909.1	QIH04957.1	QIH04850.1	QIH04911.1	QIH04936.1	QIH04949.1	QIH04878.1	QIH04856.1	QIH04893.1		QIH04888.1	QIH04916.1	QIH04953.1	QIH04975.1	QIH04919.1	QIH04882.1	QIH04863.1	QIH04901.1	QIH04842.1	QIH04978.1	QIH04948.1	QIH04952.1		QIH04965.1	QIH04932.1	QIH04927.1	QIH04845.1	QIH04937.1	QIH04860.1	QIH04839.1	QIH04868.1	QIH04840.1	QIH04967.1	QIH04928.1	QIH04866.1	QIH04922.1	QIH04933.1	QIH04921.1	QIH04878.1	QIH04924.1	QIH04899.1	QIH04920.1	QIH04900.1	QIH04935.1	QIH04966.1
G(DiTV3a)	F2_ORF10	F13_ORF3	F8_ORF3	F4_ORF5	F13_ORF4	F5_ORF1	F9_ORF3	F3_ORF2	F15_ORF1		F23_ORF1	F11_ORF5	F2_ORF18	F22_ORF2	F21_ORF1	F1_ORF3	F12_ORF2	F8_ORF1	F7_ORF4	F17_ORF1	F4_ORF8	F2_ORF2	F25_ORF1	F8_ORF4	F3_ORF5	F7_ORF3	F10_ORF1	F4_ORF3	F3_ORF7	F1_ORF6	F1_ORF9	F2_ORF3	F2_ORF9	F2_ORF18	F3_ORF4	F3_ORF7	F4_ORF12	F7_ORF6	F11_ORF1	F16_ORF2	F19_ORF2	F21_ORF2	F22_ORF1	F4_ORF7	F9_ORF2
H(Heliothis virescens ascovirus 3j)	BBB16484.1	BBB16489.1	BBB16525.1	BAU45379.1	BBB16538.1	BBB16535.1	BBB16536.1	BBB16541.1	BBB16549.1	BBB16632.1	BBB16581.1		BBB16585.1	BBB16588.1	BBB16589.1		BBB16598.1	BBB16600.1	BBB16599.1	BBB16606.1	BBB16608.1	BBB16609.1	BBB16534.1	BBB16619.1	BBB16625.1	BBB16623.1	BBB16480.1	BBB16502.1	BBB16496.1	BBB16471.1			BBB16583.1	BBB16537.1					BBB16536.1		BBB16521.1	BBB16590.1	BBB16545.1	BBB16550.1
I(Invertebrate iridovirus 22)	YP_008357410.1	YP_009010779.1	YP_008357447.1	YP_008357369.1	YP_009010773.1	YP_009010932.1	YP_008357386.1	YP_009010782.1	YP_009010887.1		YP_008357349.1	YP_009010842.1		YP_008357429.1	YP_009010859.1	YP_009010824.1	YP_009010887.1	YP_009010764.1	YP_008357454.1		YP_009010806.1	YP_008357374.1			YP_008357321.1	YP_009010921.1	YP_008357340.1	YP_008357426.1	YP_009010856.1	YP_009010762.1	YP_009010902.1		YP_008357360.1			YP_008357422.1		YP_008357332.1	YP_008357386.1	YP_009010830.1	YP_008357365.1	YP_008357337.1	YP_009010778.1	YP_008357414.1	YP_009010885.1
J(Wiseana iridescent virus)	YP_004732838.1	YP_004732919.1	YP_004732882.1	YP_004732793.1	YP_004732913.1	YP_004732897.1	YP_004732814.1	YP_004732922.1	YP_004732849.1		YP_004732962.1	YP_004732800.1		YP_004732863.1	YP_004732819.1	YP_004732972.1	YP_004732849.1	YP_004732904.1	YP_004732890.1		YP_004732954.1	YP_004732799.1			YP_004732928.1	YP_004732888.1	YP_004732950.1	YP_004732858.1	YP_004732817.1	YP_004732900.1		YP_004732827.1	YP_004732974.1			YP_004732853.1		YP_004732937.1		YP_004732784.1			YP_004732918.1	YP_004732842.1	YP_004732846.1
K(Invertebrate iridescent virus 30)	YP_009010413.1	YP_009010310.1	YP_009010450.1	YP_009010370.1	YP_009010305.1	YP_009010467.1	YP_009010389.1	YP_009010313.1	YP_009010420.1		YP_009010346.1	YP_009010377.1		YP_009010430.1	YP_009010395.1	YP_009010358.1	YP_009010420.1	YP_009010298.1	YP_009010459.1		YP_009010338.1	YP_009010376.1			YP_009010316.1	YP_009010457.1	YP_009010335.1	YP_009010433.1	YP_009010392.1	YP_009010295.1	YP_009010437.1		YP_009010361.1			YP_009010438.1		YP_009010327.1	YP_009010389.1	YP_009010364.1	YP_009010366.1	YP_009010332.1	YP_009010309.1	YP_009010416.1	YP_009010418.1
L(Invertebrate iridovirus 25)	YP_009010655.1	YP_009010550.1	YP_009010692.1	YP_009010611.1	YP_009010545.1	YP_009010708.1	YP_009010628.1	YP_009010553.1	YP_009010662.1		YP_009010588.1	YP_009010616.1		YP_009010673.1	YP_009010633.1		YP_009010662.1	YP_009010536.1	YP_009010700.1		CCV02066.1	YP_009010613.1	CCV02115.1		YP_009010558.1	YP_009010698.1	YP_009010577.1	YP_009010670.1	YP_009010632.1	CCV02019.1	YP_009010666.1	YP_009010643.1	YP_009010600.1			YP_009010664.1	CCV02161.1	YP_009010567.1	CCV02113.1	YP_009010603.1	YP_009010607.1		CCV02034.1	YP_009010658.1	YP_009010660.1
M(Heliothis virescens ascovirus 3f)	YP_009701480.1	YP_009701485.1	YP_009701520.1	AJP09021.1	YP_009701532.1	YP_009701529.1	YP_009701530.1	YP_009701535.1	YP_009701542.1	AJP09127.1	YP_009701573.1	YP_009701576.1	YP_009701577.1	YP_009701580.1	YP_009701581.1		YP_009701588.1	YP_009701590.1		YP_009701598.1	AJP09100.1	YP_009701601.1	AJP09028.1	YP_009701611.1	YP_009701617.1	YP_009701615.1	YP_009701476.1	YP_009701497.1	AJP08991.1	AJP08967.1			YP_009701575.1	YP_009701531.1					AJP09030.1		AJP09016.1	YP_009701582.1	YP_009701539.1	YP_009701543.1
N(Heliothis virescens ascovirus 3h)	AYD68146.1	AYD68149.1	AYD68180.1	AGC95930.1	AYD68188.1	APM84162.1	AYD68186.1	AYD68191.1	AYD68198.1	APM84184.1	APM84210.1	AYD68225.1	APM84214.1	APM84217.1	APM84218.1		APM84225.1	APM84227.1	AYD68234.1	AYD68240.1	APM84236.1	APM84237.1	APM84161.1	AYD68250.1	APM84253.1	APM84251.1	APM84110.1	APM84131.1	AYD68155.1	AYD68135.1			APM84212.1	AYD68187.1					AYD68186.1		AYD68176.1	AYD68228.1	APM84172.1
O(Lymphocystis disease virus 4)	QHR78437.1		QHR78510.1	QHR78454.1		QHR78436.1	QHR78482.1				QHR78460.1	QHR78564.1		QHR78500.1	QHR78516.1	QHR78466.1	QHR78459.1	QHR78440.1				QHR78438.1	QHR78488.1		QHR78435.1	QHR78525.1	QHR78434.1	QHR78499.1	QHR78497.1	QHR78439.1	QHR78446.1		QHR78559.1					QHR78527.1	QHR78482.1	QHR78526.1	QHR78455.1		QHR78533.1	QHR78465.1
P(Lymphocystis disease virus Sa)	YP_009342180.1		YP_009342117.1	YP_009342130.1		YP_009342128.1	YP_009342142.1				YP_009342244.1	YP_009342137.1		YP_009342136.1	YP_009342160.1	YP_009342132.1	AOC55229.1	YP_009342181.1	YP_009342140.1			YP_009342233.1	YP_009342069.1		YP_009342073.1	YP_009342158.1	YP_009342229.1	YP_009342215.1	YP_009342221.1	YP_009342210.1	YP_009342238.1		YP_009342121.1					YP_009342239.1	YP_009342142.1	YP_009342122.1	YP_009342191.1		YP_009342175.1	YP_009342196.1	YP_009342161.1
Q(Spodoptera frugiperda ascovirus 1a)	YP_762364.1	YP_762369.1	YP_762395.1	YP_762396.1	CAL44648.1	CAL44652.1	YP_762409.1	CAL44659.1	YP_762419.1	YP_762474.1	YP_762469.1		YP_762467.1	YP_762465.1	YP_762464.1		CAC84460.1	YP_762453.1	CAC84459.1	YP_762448.1	YP_762446.1	YP_762445.1	YP_762429.1	YP_762442.1	YP_762439.1	YP_762441.1	YP_762363.1	YP_762384.1	CAC84469.1	YP_762356.1			YP_762468.1	CAL44655.1					CAL44654.1	YP_762411.1	CAC84467.1	CAL44708.1	CAL44661.1
R(Lymphocystis disease virus 1)	NP_078720.1		NP_078725.1	NP_044812.1		NP_078633.1	NP_078745.1				NP_078647.1	NP_078754.1		NP_078656.1	NP_078678.1	NP_078636.1	NP_078729.1	AAX54510.1				NP_078770.1			NP_078748.1	NP_078627.1	NP_078624.1	NP_078747.1	NP_078726.1	NP_078724.1	NP_078756.1							NP_078631.1	NP_078745.1	NP_078618.1	NP_078665.1		NP_078699.1	NP_078648.1	NP_078679.1
S(Rana nigromaculata ranavirus)	AVM86082.1		AVM86155.1	ATJ44626.1		AVM86129.1	AVM86176.1					AVM86151.1		AVM86087.1	AVM86106.1	AVM86137.1		AVM86094.1				AVM86097.1			AVM86110.1	AVM86164.1	AVM86081.1	AVM86077.1	AVM86150.1	AVM86127.1	AVM86107.1								AVM86176.1	AVM86093.1	AVM86117.1		AVM86158.1	AVM86161.1
T(Tiger frog virus)	AAL77795.1		QTE18740.1	QTE18745.1	QTE18702.1	QKG82940.1	QKG82877.1					QTE18736.1		QTE18672.1	QKG82915.1	QKG82843.1		QKG82795.1				QKG82700.1			QKG82614.1	QKG82566.1	QKG82167.1	QKG82467.1	QTE18735.1	QTE18715.1	QKG82404.1								QKG82365.1	QKG82282.1	QKG82212.1			AAL77815.1
U(Tortoise ranavirus)	AJR29239.1		AJR29250.1	AJR29245.1	AJR29246.1	AJR29268.1						AJR29254.1		AJR29303.1	AJR29288.1	AJR29265.1		AJR29297.1				AJR29292.1			AJR29284.1	AJR29242.1	AJR29238.1	AJR29232.1	AJR29255.1	AJR29269.1	AJR29287.1								AJR29233.1	AJR29298.1	AJR29276.1			AJR29244.1
V(Frog virus 3)	QDZ45022.1		YP_031664.1	ASH99265.1	YP_031610.1	YP_031641.1						YP_031660.1		YP_031593.1	YP_031615.1	YP_031646.1		YP_031600.1				YP_031605.1			YP_031619.1	YP_031673.1	YP_031586.1	YP_031579.1	API65285.1	QDZ46006.1	YP_031616.1								YP_031580.1	YP_031599.1	YP_031631.1			YP_031670.1
W(Pike-perch iridovirus)	ANZ56927.1		ANZ56938.1	ACO90019.1	ANZ56993.1	ANZ56963.1	ANZ56920.1					ANZ56943.1		ANZ57011.1	ANZ56987.1	ANZ56957.1		ANZ57002.1				ANZ56997.1			ANZ56983.1	ANZ56930.1	ANZ56926.1	ANZ56919.1	ADI71339.1	ANZ56964.1	ANZ56986.1								ANZ56920.1	ANZ57003.1	ANZ56974.1			ANZ56932.1
X(Ambystoma tigrinum virus)	QBL14823.1		QBL14728.1	QBL14723.1	QBL14693.1	QBL14648.1	QBL14601.1					QBL15165.1		QBL15022.1	QBL14999.1			QBL14798.1				QBL14883.1			ALN36668.1	QBL14611.1	QBL15038.1	QBL14708.1	QBL14626.1	QBL15082.1	QBL15216.1								QBL15141.1	QBL15015.1	QBL14983.1			QBL14938.1
Y(Invertebrate iridescent virus 3)	YP_654659.1	YP_654667.1	YP_654601.1	YP_654586.1	YP_654656.1	YP_654581.1	YP_654619.1	YP_654650.1	YP_654582.1		YP_654596.1	YP_654627.1		YP_654660.1	YP_654676.1	YP_654620.1	YP_654610.1	YP_654693.1	YP_654666.1		YP_654640.1	YP_654607.1	YP_654599.1		YP_654588.1	YP_654605.1	YP_654662.1	YP_654651.1	YP_654673.1	YP_654692.1	YP_654637.1	YP_654669.1	YP_654598.1			YP_654646.1		YP_654683.1	YP_654619.1	YP_654576.1	YP_654578.1		YP_654668.1	YP_654611.1	YP_654613.1
Z(Armadillidium vulgare iridescent virus)	YP_009046813.1		YP_009046682.1	YP_009046748.1	YP_009046631.1	YP_009046809.1	YP_009046772.1	YP_009046692.1	YP_009046774.1		YP_009046782.1	YP_009046642.1		YP_009046714.1	YP_009046652.1	YP_009046670.1	YP_009046762.1	YP_009046717.1	YP_009046808.1	YP_009046673.1	YP_009046676.1	YP_009046637.1	CCV02480.1		CCV02483.1	YP_009046796.1	YP_009046734.1	CCV02573.1	YP_009046687.1	CCV02373.1	YP_009046711.1	YP_009046702.1	YP_009046628.1	YP_009046730.1	YP_009046771.1	YP_009046632.1		YP_009046769.1	YP_009046772.1	YP_009046630.1	YP_009046668.1	CCV02409.1	YP_009046644.1	YP_009046757.1	YP_009046619.1
