# Supplementary material for: Sequences Encoding a Novel Toursvirus Identified from Southern and Northern Corn Rootworms (Coleoptera: Chrysomelidae)
Source: Viruses. 2022 Feb 15;14(2):397. doi: 10.3390/v14020397 (PMC8879594; doi:10.3390/v14020397)
Supplement: Supplementary file 1 [file viruses-14-00397-s001.zip › Supplementary Materials Revised/Table S2.xlsx]

## Sheet: Sheet1
Table S2. Summary of DiTV3a sequence analysis.
ORF name	Length (bp)	(G+C) %	ORF_start (bp)	ORF_end(bp)	Length	MS	Compete/Partial (C/P)	Forward/Reverse(F/R)	Gene	Top hit protein length (DjTV/DpAV4a)	Similar top hit genes	Top hit accession	Top hit virus / other	E-value	Identity (%)	Query coverage		Sequence coverage	SCR_Toursvirus_fragment	Length (nt)	Putative CDS		NCR_Toursvirus_fragment	Length (nt)	Putative CDS
DiTV3a_Toursvirus_F1	9099	30.02																4775/2333	DiTV3a_Toursvirus_SCR_F1	3751			DiTV3a_Toursvirus_NCR_F1	4019
DiTV3a_Toursvirus_F1_ORF1			3	503	166	18.7	P	F	hypothetical protein												DiTV3a_Toursvirus_F1_ORF1				DiTV3a_Toursvirus_F1_ORF3
DiTV3a_Toursvirus_F1_ORF2			621	1085	154	18.5	C	F	hypothetical protein												DiTV3a_Toursvirus_F1_ORF2				DiTV3a_Toursvirus_F1_ORF4
DiTV3a_Toursvirus_F1_ORF3			1130	2290	386	45	C	F	ribonucleoside-diphosphate reductase subunit M2	431/395	DjTV_ORF44/AV955_gp066	QIH04882.1	Dasineura jujubifolia toursvirus 2a	2e-179	63.7	99					DiTV3a_Toursvirus_F1_ORF3				DiTV3a_Toursvirus_F1_ORF5
DiTV3a_Toursvirus_F1_ORF4			2354	2728	124	15.4	C	F	hypothetical protein	238	404L	NP_149867.1	Invertebrate iridescent virus 6	6e-06	35.3	72					DiTV3a_Toursvirus_F1_ORF4				DiTV3a_Toursvirus_F1_ORF6
DiTV3a_Toursvirus_F1_ORF5			2877	3422	181	21.1	C	R	casein kinase 1, delta	392		OHT06356.1	Protozoan: Tritrichomonas foetus	0.002	29.7	55	cd13986,Catalytic domain of Serine/Threonine Kinase 16				DiTV3a_Toursvirus_F1_ORF5		DiTV3a_Toursvirus_NCR_F2	597	DiTV3a_Toursvirus_F1_ORF6
DiTV3a_Toursvirus_F1_ORF6			3631	6456	941	109.1	C	F	dna polymerase	1017/987	DjTV_ORF1/AV955_gp001	QIH04839.1	Dasineura jujubifolia toursvirus 2a	0	55	98			DiTV3a_Toursvirus_SCR_F2	5582					DiTV3a_Toursvirus_F1_ORF6
DiTV3a_Toursvirus_F1_ORF7			6574	6753	59	6.8	C	R	hypothetical protein												DiTV3a_Toursvirus_F1_ORF6		DiTV3a_Toursvirus_NCR_F3	602
DiTV3a_Toursvirus_F1_ORF8			6750	7079	109	12.8	C	R	Mobilome: prophages, transposons	262	phage anti-repressor protein	RYQ68429.1	Bacterium: Bifidobacterium pseudolongum subsp. globosum	6e-11	35	77					DiTV3a_Toursvirus_F1_ORF8				DiTV3a_Toursvirus_F1_ORF6
DiTV3a_Toursvirus_F1_ORF9			7315	9057	580	66.5	C	F	hypothetical protein	604/580	DjTV_ORF30/AV955_gp054	QIH04868.1	Dasineura jujubifolia toursvirus 2a	0	65	99					DiTV3a_Toursvirus_F1_ORF9		DiTV3a_Toursvirus_NCR_F4	2622
DiTV3a_Toursvirus_F2	19537	29.5																2763			DiTV3a_Toursvirus_F1_ORF9				DiTV3a_Toursvirus_F1_ORF8
DiTV3a_Toursvirus_F2_ORF1			124	381	85	9.9	C	F	hypothetical protein										DiTV3a_Toursvirus_SCR_F3	19537					DiTV3a_Toursvirus_F1_ORF9
DiTV3a_Toursvirus_F2_ORF2			500	2824	774	90.5	C	F	lipopolysaccharide-modifying enzyme	936/805	DjTV_ORF114/AV955_gp105	QIH04952.1	Dasineura jujubifolia toursvirus 2a	1e-125	33.4	99					DiTV3a_Toursvirus_F2_ORF1				DiTV3a_Toursvirus_F1_ORF9
DiTV3a_Toursvirus_F2_ORF3			2828	3283	151	17.5	C	F	hypothetical protein	448/162	DjTV_ORF2/AV955_gp039	YP_009640027.1	Diadromus pulchellus toursvirus 1a*	3e-26	36	97					DiTV3a_Toursvirus_F2_ORF2		DiTV3a_Toursvirus_NCR_F5	3716
DiTV3a_Toursvirus_F2_ORF4			3234	3827	197	22.4	C	F	hypothetical protein	163/177	DjTV_ORF98/AV955_gp024	QIH04926.1	Dasineura jujubifolia toursvirus 2a	1e-29	42	73					DiTV3a_Toursvirus_F2_ORF3				DiTV3a_Toursvirus_F2_ORF2
DiTV3a_Toursvirus_F2_ORF5			3870	4712	280	33.9	C	R	hypothetical protein (hit CDD pfam08793, 2c_adapt [cl07414], PTZ00449[ cl33186])												DiTV3a_Toursvirus_F2_ORF4				DiTV3a_Toursvirus_F2_ORF3
DiTV3a_Toursvirus_F2_ORF6			4813	5223	136	15.6	C	R	hypothetical protein	145	DjTV_ORF100	QIH04938.1	Dasineura jujubifolia toursvirus 2a	2e-07	29	97					DiTV3a_Toursvirus_F2_ORF5				DiTV3a_Toursvirus_F2_ORF4
DiTV3a_Toursvirus_F2_ORF7			5279	7681	800	93.7	C	F	hypothetical protein	789/745	DjTV_ORF57/AV955_gp094	QIH04895.1	Dasineura jujubifolia toursvirus 2a	7e-132	33.3	99					DiTV3a_Toursvirus_F2_ORF6				DiTV3a_Toursvirus_F2_ORF5
DiTV3a_Toursvirus_F2_ORF8			7827	8303	158	18.9	C	R	putative zinc-finger DNA binding protein	174/155	DjTV_ORF129/AV955_gp108	YP_009640096.1	Diadromus pulchellus toursvirus 1a	4e-28	44.1	79					DiTV3a_Toursvirus_F2_ORF8				DiTV3a_Toursvirus_F2_ORF6
DiTV3a_Toursvirus_F2_ORF9			8377	8964	195	21.9	C	R	hypothetical protein												DiTV3a_Toursvirus_F2_ORF9		DiTV3a_Toursvirus_NCR_F6	2088
DiTV3a_Toursvirus_F2_ORF10			8979	11594	871	101.1	C	F	DEAD-like helicase	912/855	DjTV_ORF81/AV955_gp020	QIH04909.1	Dasineura jujubifolia toursvirus 2a	0	46.6	99					DiTV3a_Toursvirus_F2_ORF9				DiTV3a_Toursvirus_F2_ORF8
DiTV3a_Toursvirus_F2_ORF11			11641	12321	226	26.9	C	R	UMP-CMP kinase 2, mitochondrial-like	276	no hit from viruses	XP_019773399.1	Dendroctonus ponderosae	2e-33	35	93					DiTV3a_Toursvirus_F2_ORF10
DiTV3a_Toursvirus_F2_ORF12			12308	12898	196	22.5	C	R	thymidylate kinase	221		AYP74174.1	Fowlpox virus	3e-43	40	97	Top hit from PVU91190.1 [Smittium simulii]				DiTV3a_Toursvirus_F2_ORF11		DiTV3a_Toursvirus_NCR_F8	1068
DiTV3a_Toursvirus_F2_ORF13			13092	13637	181	20.5	C	R	hypothetical protein												DiTV3a_Toursvirus_F2_ORF12				DiTV3a_Toursvirus_F2_ORF9
DiTV3a_Toursvirus_F2_ORF14			13775	14128	117	13.3	C	R	hypothetical protein												DiTV3a_Toursvirus_F2_ORF13				DiTV3a_Toursvirus_F2_ORF9
DiTV3a_Toursvirus_F2_ORF15			14210	15589	459	52.6	C	R	DNA ligase	hypothetical protein	R303	YP_003986805.1	Acanthamoeba polyphaga mimivirus	5e-47	30	96					DiTV3a_Toursvirus_F2_ORF14		DiTV3a_Toursvirus_NCR_F9	7611
DiTV3a_Toursvirus_F2_ORF16			15668	15820	50	6.1	C	R	hypothetical protein												DiTV3a_Toursvirus_F2_ORF15				DiTV3a_Toursvirus_F2_ORF9
DiTV3a_Toursvirus_F2_ORF17			15827	16663	278	32	C	R	hypothetical protein	281/280	DjTV_ORF90/AV955_gp035	QIH04928.1	Dasineura jujubifolia toursvirus 2a	9e-76	4.4	91					DiTV3a_Toursvirus_F2_ORF16				DiTV3a_Toursvirus_F2_ORF10
DiTV3a_Toursvirus_F2_ORF18			16742	17494	250	29.4	C	R	acetyltransferase	305/281	DjTV_ORF115/AV955_gp081	QIH04953.1	Dasineura jujubifolia toursvirus 2a	2e-37	41	82					DiTV3a_Toursvirus_F2_ORF17				DiTV3a_Toursvirus_F2_ORF11
DiTV3a_Toursvirus_F2_ORF19			17592	17918	108	13.2	C	R	hypothetical protein												DiTV3a_Toursvirus_F2_ORF18				DiTV3a_Toursvirus_F2_ORF12
DiTV3a_Toursvirus_F2_ORF20			18029	18469	146	17	C	R	Acyl-CoA-binding protein domain containing protein	124	no hit from viruses	CDJ80146.1	Pole worm: Haemonchus contortus	8e-15	36.9	71					DiTV3a_Toursvirus_F2_ORF19				DiTV3a_Toursvirus_F2_ORF13
DiTV3a_Toursvirus_F2_ORF21			18514	18789	91	10.9	C	R	hypothetical protein												DiTV3a_Toursvirus_F2_ORF20				DiTV3a_Toursvirus_F2_ORF14
DiTV3a_Toursvirus_F2_ORF22			18685	19179	164	19.2	C	F	hypothetical protein	182/163	DjTV_ORF58/AV955_gp095	YP_009640083.1	Diadromus pulchellus toursvirus 1a	9e-36	38.4	96					DiTV3a_Toursvirus_F2_ORF21				DiTV3a_Toursvirus_F2_ORF15
DiTV3a_Toursvirus_F3	10800	29.88																1494			DiTV3a_Toursvirus_F2_ORF22				DiTV3a_Toursvirus_F2_ORF16
DiTV3a_Toursvirus_F3_ORF1			34	441	135	16.1	C	R	hypothetical protein	204/129	DjTV_ORF19/AV955_gp071	QIH04857.1	Dasineura jujubifolia toursvirus 2a	6e-13	34	90			DiTV3a_Toursvirus_SCR_F4	10800					DiTV3a_Toursvirus_F2_ORF17
DiTV3a_Toursvirus_F3_ORF2			531	1517	328	37.8	C	F	DNA repair exonuclease	359/345	DjTV_ORF18/AV955_gp026	QIH04856.1	Dasineura jujubifolia toursvirus 2a	3e-83	44	95					DiTV3a_Toursvirus_F3_ORF1		DiTV3a_Toursvirus_NCR_F9	2663
DiTV3a_Toursvirus_F3_ORF3			1710	1973	87	10.4	C	R	hypothetical protein												DiTV3a_Toursvirus_F3_ORF2				DiTV3a_Toursvirus_F2_ORF18
DiTV3a_Toursvirus_F3_ORF4			2030	2752	240	28.4	C	F	hypothetical protein	281/240	DjTV_ORF28/AV955_gp013	YP_009640001.1	Diadromus pulchellus toursvirus 1a	1e-25	30.3	93					DiTV3a_Toursvirus_F3_ORF3				DiTV3a_Toursvirus_F2_ORF19
DiTV3a_Toursvirus_F3_ORF5			2869	5964	1031	122.2	C	F	dynein-like beta chain protein	1083/1041	DjTV_ORF94/AV955_gp085	QIH04932.1	Dasineura jujubifolia toursvirus 2a	0	38	98					DiTV3a_Toursvirus_F3_ORF4				DiTV3a_Toursvirus_F2_ORF20
DiTV3a_Toursvirus_F3_ORF6			6007	7401	464	54.6	C	R	hypothetical protein	472/436	DjTV_ORF94/AV955_gp079	QIH04922.1	Dasineura jujubifolia toursvirus 2a	4e-48	30	89					DiTV3a_Toursvirus_F3_ORF5				DiTV3a_Toursvirus_F2_ORF21
DiTV3a_Toursvirus_F3_ORF7			7476	8267	263	31.1	C	F	RNaseIII	256/257	DjTV_ORF22/AV955_gp003	QIH04860.1	Dasineura jujubifolia toursvirus 2a	3e-96	57	96					DiTV3a_Toursvirus_F3_ORF6		DiTV3a_Toursvirus_NCR_F10	934
DiTV3a_Toursvirus_F3_ORF8			8504	9553	349	41.3	C	F	flap structure-specific endonuclease	359	DH26_gp060	YP_009021137.1	Anopheles minimus irodovirus	1e-45	35	82					DiTV3a_Toursvirus_F3_ORF8				DiTV3a_Toursvirus_F2_ORF22
DiTV3a_Toursvirus_F3_ORF9			9581	10069	162	19.4	C	F	hypothetical protein												DiTV3a_Toursvirus_F3_ORF9		DiTV3a_Toursvirus_NCR_F11	7726
DiTV3a_Toursvirus_F3_ORF10			10098	10301	67	7.9	C	R	hypothetical protein												DiTV3a_Toursvirus_F3_ORF9				DiTV3a_Toursvirus_F3_ORF2
DiTV3a_Toursvirus_F3_ORF11			10384	10599	71	7.9	C	F	hypothetical protein												DiTV3a_Toursvirus_F3_ORF10				DiTV3a_Toursvirus_F3_ORF3
DiTV3a_Toursvirus_F3_ORF12			10618	1000	60	7.1	P	R	hypothetical protein												DiTV3a_Toursvirus_F3_ORF11				DiTV3a_Toursvirus_F3_ORF4
DiTV3a_Toursvirus_F4	9493	28.68																1670			DiTV3a_Toursvirus_F3_ORF12				DiTV3a_Toursvirus_F3_ORF5
DiTV3a_Toursvirus_F4_ORF1			62	415	117	13.6	C	F	hypothetical protein	116/115	DjTV_ORF107/AV955_gp045	YP_009640033.1	Diadromus pulchellus toursvirus 1a	3e-29	50.4	97			DiTV3a_Toursvirus_SCR_F5	9493					DiTV3a_Toursvirus_F3_ORF6
DiTV3a_Toursvirus_F4_ORF2			421	813	130	15.5	C	F	hypothetical protein	120/120	DjTV_ORF118/AV955_gp072	QIH04956.1	Dasineura jujubifolia toursvirus 2a	2e-15	34	95					DiTV3a_Toursvirus_F4_ORF1				DiTV3a_Toursvirus_F3_ORF8
DiTV3a_Toursvirus_F4_ORF3			853	1900	345	41.4	C	F	DNA binding/packing protein	353/370	DjTV_ORF99/AV955_gp103	QIH04937.1	Dasineura jujubifolia toursvirus 2a	2e-110	51.7	98					DiTV3a_Toursvirus_F4_ORF2		NCR_Toursvirus_putative integrated_F1	2234
DiTV3a_Toursvirus_F4_ORF4			1967	2338	123	14.9	C	R	hypothetical protein												DiTV3a_Toursvirus_F4_ORF3				DiTV3a_Toursvirus_F4_ORF1
DiTV3a_Toursvirus_F4_ORF5			2326	3693	455	51.8	C	F	major capsid protein	449/434	DjTV_ORF83/AV955_gp019	QIH04911.1	Dasineura jujubifolia toursvirus 2a	1e-170	57.3	94					DiTV3a_Toursvirus_F4_ORF4		NCR_Toursvirus_putative integrated_F2	8299
DiTV3a_Toursvirus_F4_ORF6			3726	4124	132	15.5	C	F	thioredoxin-like protein	152/128	DjTV_ORF116/AV955_gp104	QIH04954.1	Dasineura jujubifolia toursvirus 2a	9e-13	28.5	97					DiTV3a_Toursvirus_F4_ORF5				DiTV3a_Toursvirus_F4_ORF2
DiTV3a_Toursvirus_F4_ORF7			4198	5295	365	43.3	C	R	Immediate early protein ICP-46	361/426	DjTV_ORF97/AV955_gp043	YP_009640031.1	Diadromus pulchellus toursvirus 1a	2e-86	43	98					DiTV3a_Toursvirus_F4_ORF6				DiTV3a_Toursvirus_F4_ORF3
DiTV3a_Toursvirus_F4_ORF8			5552	5876	104	12.4	C	F	yabby-like transcription factor	111/103	DjTV_ORF110/AV_955_gp022	QIH04948.1	Dasineura jujubifolia toursvirus 2a	3e-22	46.5	93					DiTV3a_Toursvirus_F4_ORF8		DiTV3a_Toursvirus_NCR_F12	516
DiTV3a_Toursvirus_F4_ORF9			5895	6518	207	23.6	C	F	hypothetical protein	240/197	DjTV_ORF92/AV955_gp023	QIH04930.1	Dasineura jujubifolia toursvirus 2a	4e-30	35.1	97					DiTV3a_Toursvirus_F4_ORF9				DiTV3a_Toursvirus_F4_ORF5
DiTV3a_Toursvirus_F4_ORF10			6794	7234	146	17.3	C	F	Putative RING finger protein	149	IIV22_063R	YP_008357361.1	Invertebrate iridovirus 22	2e-31	43	95					DiTV3a_Toursvirus_F4_ORF9		DiTV3a_Toursvirus_NCR_F13	4132
DiTV3a_Toursvirus_F4_ORF11			7306	7602	98	11.4	C	F	hypothetical protein	216	putative protein 4	QIJ70140.1	Dougjudy virga-like virus	2e-06	34.4	89					DiTV3a_Toursvirus_F4_ORF10				DiTV3a_Toursvirus_F4_ORF5
DiTV3a_Toursvirus_F4_ORF12			7591	8310	239	28.5	C	F	hypothetical protein/casein kinase 1-like protein 5/major virion DNA-binding protein	580/347	DjTV_ORF54/AV955_gp115	YP_009640103.1	Diadromus pulchellus toursvirus 1a	3e-18	33	71					DiTV3a_Toursvirus_F4_ORF11				DiTV3a_Toursvirus_F4_ORF6
DiTV3a_Toursvirus_F4_ORF13			8480	9313	277	31.4	C	F	hypothetical protein												DiTV3a_Toursvirus_F4_ORF12				DiTV3a_Toursvirus_F4_ORF8
DiTV3a_Toursvirus_F5	6898	31.01																880			DiTV3a_Toursvirus_F4_ORF13				DiTV3a_Toursvirus_F4_ORF9
DiTV3a_Toursvirus_F5_ORF1			222	3311	1029	116.2	C	F	DdRp	1120/1034	DjTV_ORF111/AV955_gp073	QIH04949.1	Dasineura jujubifolia toursvirus 2a	0	57	99			DiTV3a_Toursvirus_SCR_F6	6898					DiTV3a_Toursvirus_F4_ORF9
DiTV3a_Toursvirus_F5_ORF2			3550	3732	60	7.2	C	R	hypothetical protein												DiTV3a_Toursvirus_F5_ORF1				DiTV3a_Toursvirus_F4_ORF10
DiTV3a_Toursvirus_F5_ORF3			3811	5763	650	76.1	C	F	hypothetical protein	856	DjTV_ORF105	QIH04943.1	Dasineura jujubifolia toursvirus 2a	0.0001	22.8	61					DiTV3a_Toursvirus_F5_ORF2		DiTV3a_Toursvirus_NCR_F14	1262
DiTV3a_Toursvirus_F5_ORF4			5971	6834	287	33.4	C	F	hypothetical protein												DiTV3a_Toursvirus_F5_ORF3				DiTV3a_Toursvirus_F4_ORF10
DiTV3a_Toursvirus_F6	5330	30.17																733			DiTV3a_Toursvirus_F5_ORF4				DiTV3a_Toursvirus_F4_ORF11
DiTV3a_Toursvirus_F6_ORF1			1	201	66	8.1	P	F	hypothetical protein										DiTV3a_Toursvirus_SCR_F7	5330					DiTV3a_Toursvirus_F4_ORF12
DiTV3a_Toursvirus_F6_ORF2			305	736	143	16.2	C	R	hypothetical protein												DiTV3a_Toursvirus_F6_ORF1		DiTV3a_Toursvirus_NCR_F15	798
DiTV3a_Toursvirus_F6_ORF3			816	3764	982	115	C	R	RHS repeat protein	732	no viral gene hit	WP_099126385.1	Bacterium: Coxiella burnetii	2e-22	24	64					DiTV3a_Toursvirus_F6_ORF2				DiTV3a_Toursvirus_F5_ORF1*
DiTV3a_Toursvirus_F6_ORF4			3852	4220	122	14.5	C	F	hypothetical protein	142	DjTV_ORF69	QIH04907.1	Dasineura jujubifolia toursvirus 2a	1e-13	40	99					DiTV3a_Toursvirus_F6_ORF3		DiTV3a_Toursvirus_NCR_F16	555
DiTV3a_Toursvirus_F6_ORF5			4258	5107	279	32.7	C	F	hypothetical protein	318/291	DjTV_ORF46/AV955_gp109	YP_009640097.1	Diadromus pulchellus toursvrirus 1a	5e-110	57.3	97					DiTV3a_Toursvirus_F6_ORF4				DiTV3a_Toursvirus_F5_ORF1*
DiTV3a_Toursvirus_F7	4680	28.44																636			DiTV3a_Toursvirus_F6_ORF5		DiTV3a_Toursvirus_NCR_F17	3458
DiTV3a_Toursvirus_F7_ORF1			319	471	50	5.8	C	R	hypothetical protein										DiTV3a_Toursvirus_SCR_F8	4389					DiTV3a_Toursvirus_F5_ORF2
DiTV3a_Toursvirus_F7_ORF2			524	709	61	7	C	R	hypothetical protein												DiTV3a_Toursvirus_F7_ORF1				DiTV3a_Toursvirus_F5_ORF3
DiTV3a_Toursvirus_F7_ORF3			850	1380	176	21.1	C	F	Uyr/REP helicase	236/190	DjTV_ORF89/AV955_gp028	YP_009640016.1	Diadromus pulchellus toursvrirus 1a	2e-50	47.8	92					DiTV3a_Toursvirus_F7_ORF2				DiTV3a_Toursvirus_F5_ORF4
DiTV3a_Toursvirus_F7_ORF4			1400	3268	622	72.8	C	F	ATPase	785/630	DjTV_ORF4/AV955_gp033	YP_009640021.1	Diadromus pulchellus toursvrirus 1a	3e-57	28.3	99					DiTV3a_Toursvirus_F7_ORF3		DiTV3a_Toursvirus_NCR_F18	5305
DiTV3a_Toursvirus_F7_ORF5			3445	3816	123	14.3	C	F	hypothetical protein												DiTV3a_Toursvirus_F7_ORF4				DiTV3a_Toursvirus_F6_ORF1
DiTV3a_Toursvirus_F7_ORF6			3854	4366	170	19.5	C	F	hydrolase, NUDIX family	223/161	DjTV_ORF83/AV955_gp005	QIH04921.1	Dasineura jujubifolia toursvirus 2a	4e-31	43.6	92					DiTV3a_Toursvirus_F7_ORF5				DiTV3a_Toursvirus_F6_ORF2
DiTV3a_Toursvirus_F7_ORF7			4436	4678	81	9.7	P	F	Putative RING finger protein	171	MIV027R	YP_654599.1	Invertebrate iridescent virus 3	4e-06	43.6	67					DiTV3a_Toursvirus_F7_ORF6				DiTV3a_Toursvirus_F6_ORF3
DiTV3a_Toursvirus_F8	4514	30.24																590	DiTV3a_Toursvirus_SCR_F9	4514					DiTV3a_Toursvirus_F6_ORF4
DiTV3a_Toursvirus_F8_ORF1			224	2734	836	97.6	C	R	ATPase	874/849	DjTV_ORF63/AV955_gp093	QIH04901.1	Dasineura jujubifolia toursvirus 2a	0	43.7	99					DiTV3a_Toursvirus_F8_ORF1				DiTV3a_Toursvirus_F6_ORF5
DiTV3a_Toursvirus_F8_ORF2			2832	3086	84	9.6	C	F	hypothetical protein	79/89	DjTV_ORF91/AV955_gp030	YP_009640018.1	Diadromus pulchellus toursvrirus 1a	3e-17	58	67					DiTV3a_Toursvirus_F8_ORF2		DiTV3a_Toursvirus_NCR_F19	3895
DiTV3a_Toursvirus_F8_ORF3			3168	3737	189	22.6	C	F	thymidine kinase	199/187	DjTV_ORF12/ AV955_gp055	QIH04850.1	Dasineura jujubifolia toursvirus 2a	9e-40	42.8	96					DiTV3a_Toursvirus_F8_ORF3				DiTV3a_Toursvirus_F7_ORF1
DiTV3a_Toursvirus_F8_ORF4			3800	4474	224	27.2	C	F	fatty acids protein	283/259	DjTV_ORF127/AV955_gp015	QIH04965.1	Dasineura jujubifolia toursvirus 2a	7e-77	53.3	98					DiTV3a_Toursvirus_F8_ORF4				DiTV3a_Toursvirus_F7_ORF2
DiTV3a_Toursvirus_F9	4062	30.66																800	DiTV3a_Toursvirus_SCR_F10	2625					DiTV3a_Toursvirus_F7_ORF3
DiTV3a_Toursvirus_F9_ORF1			87	1313	408	46.9	C	R	RNA polymerase II	519/423	DjTV_ORF10/AV955_gp070	YP_009640058.1	Diadromus pulchellus toursvrirus 1a	5e-118	46.5	96					DiTV3a_Toursvirus_F9_ORF2				DiTV3a_Toursvirus_F7_ORF4
DiTV3a_Toursvirus_F9_ORF2			1538	1918	126	14.6	C	F	thiredoxin-like	131/131	DjTV_ORF128/AV955_gp044	QIH04966.1	Dasineura jujubifolia toursvirus 2a	5e-18	36.8	95					DiTV3a_Toursvirus_F9_ORF3				DiTV3a_Toursvirus_F7_ORF5
DiTV3a_Toursvirus_F9_ORF3			1989	2861	290	33.8	C	R	myristylated membrane protein-like protein	336/281	DjTV_ORF40/AV955_gp065	QIH04878.1	Dasineura jujubifolia toursvirus 2a	2e-09	41.2	34					DiTV3a_Toursvirus_F9_ORF4		DiTV3a_Toursvirus_NCR_F20	991
DiTV3a_Toursvirus_F9_ORF4			3000	4061	353	40	P	R	dUTP diphosphatase	151		WP_146324588.1	Bacterium: Corynebacterium canis	4e-36	53	37	mapped to C-terminal		DiTV3a_Toursvirus_SCR_F11	3943					DiTV3a_Toursvirus_F8_ORF1*
DiTV3a_Toursvirus_F10	3943	30.97																2057/520			DiTV3a_Toursvirus_F10_ORF1		DiTV3a_Toursvirus_NCR_F21	587
DiTV3a_Toursvirus_F10_ORF1			3	2636	877	116.2	P	F	DdRp	933/873	DjTV_ORF7/AV955_gp089	QIH04845.1	Dasineura jujubifolia toursvirus 2a	0	54.2	97					DiTV3a_Toursvirus_F10_ORF2				DiTV3a_Toursvirus_F8_ORF1*
DiTV3a_Toursvirus_F10_ORF2			2753	3823	356	42.4	C	F	hypothetical protein	371	IIV31_072L	YP_009046686.1	Armadillidium vulgare iridescent virus	1e-65	61	94			DiTV3a_Toursvirus_SCR_F12	2471			DiTV3a_Toursvirus_NCR_F22	483
DiTV3a_Toursvirus_F11	3641	30.82																1794/655			DiTV3a_Toursvirus_F11_ORF3				DiTV3a_Toursvirus_F8_ORF1*
DiTV3a_Toursvirus_F11_ORF1			1	765	254	29.6	P	F	myristylated membrane protein-like protein	336/281	DjTV_ORF40/AV955_gp065	QIH04878.1	Dasineura jujubifolia toursvirus 2a	2e-09	41.2	38					DiTV3a_Toursvirus_F11_ORF4		DiTV3a_Toursvirus_NCR_F23	1875
DiTV3a_Toursvirus_F11_ORF2			836	1216	126	14.6	C	R	thiredoxin-like	131/131	DjTV_ORF128/AV955_gp044	QIH04966.1	Dasineura jujubifolia toursvirus 2a	5e-18	36.8	95					DiTV3a_Toursvirus_F11_ORF5				DiTV3a_Toursvirus_F8_ORF2
DiTV3a_Toursvirus_F11_ORF3			1487	2356	289	33.3	C	R	thymidylate synthase	309		XP_012240834.1	Bombus impatiens	2e-125	58.2	98	homologs of insect genes		DiTV3a_Toursvirus_SCR_F13	2725					DiTV3a_Toursvirus_F8_ORF3
DiTV3a_Toursvirus_F11_ORF4			2436	3086	216	25	C	F	hypothetical protein	214/215	DjTV_ORF77/AV955_gp031	QIH04915.1	Dasineura jujubifolia toursvirus 2a	2e-39	36.5	99					DiTV3a_Toursvirus_F12_ORF1				DiTV3a_Toursvirus_F8_ORF4
DiTV3a_Toursvirus_F11_ORF5			3046	3447	133	15.6	C	F	transcription elongation factor S-II	146/124	DjTV_ORF78/AV955_gp082	QIH04916.1	Dasineura jujubifolia toursvirus 2a	8e-20	57.1	52					DiTV3a_Toursvirus_F12_ORF2		DiTV3a_Toursvirus_NCR_F24	2753
DiTV3a_Toursvirus_F12	2725	27.78																1390/348			DiTV3a_Toursvirus_F12_ORF3				DiTV3a_Toursvirus_F9_ORF1
DiTV3a_Toursvirus_F12_ORF1			178	636	152	18.5	C	R	hypothetical protein	169/162	DjTV_ORF26/AV955_gp010	QIH04864.1	Dasineura jujubifolia toursvirus 2a	9e-33	42.8	99					DiTV3a_Toursvirus_F12_ORF4				DiTV3a_Toursvirus_F9_ORF2
DiTV3a_Toursvirus_F12_ORF2			667	2226	519	60.7	C	R	hypothetical protein	695/517	DjTV_ORF25/AV955_gp036	QIH04863.1	Dasineura jujubifolia toursvirus 2a	5e-91	36.8	86			DiTV3a_Toursvirus_SCR_F14	2590					DiTV3a_Toursvirus_F9_ORF3
DiTV3a_Toursvirus_F12_ORF3			2249	2422	57	6.5	C	F	hypothetical protein												DiTV3a_Toursvirus_F13_ORF1		DiTV3a_Toursvirus_NCR_F25	2211
DiTV3a_Toursvirus_F12_ORF4			2513	2725	83	9.3	P	R	hypothetical protein												DiTV3a_Toursvirus_F13_ORF2				DiTV3a_Toursvirus_F10_ORF1
DiTV3a_Toursvirus_F13	2590	28.3																1346/346			DiTV3a_Toursvirus_F13_ORF3				DiTV3a_Toursvirus_F10_ORF2
DiTV3a_Toursvirus_F13_ORF1			27	266	79	9.5	C	R	hypothetical protein												DiTV3a_Toursvirus_F13_ORF4		DiTV3a_Toursvirus_NCR_F26	1787
DiTV3a_Toursvirus_F13_ORF2			256	570	104	11.9	C	R	IIV22A_144R-like	215	IIV22A_144R	YP_009010905.1	Invertebrate iridescent virus 22	4e-11	42.9	79			DiTV3a_Toursvirus_SCR_F15	2473					DiTV3a_Toursvirus_F10_ORF1
DiTV3a_Toursvirus_F13_ORF3			587	1207	206	24.3	C	R	zinc-dependent metalloprotease	259/223	DjTV_ORF119/AV955_gp029	YP_009640017.1	Diadromus pulchellus toursvrirus 1a	3e-33	32.5	93					DiTV3a_Toursvirus_F14_ORF1		DiTV3a_Toursvirus_NCR_F27	3641
DiTV3a_Toursvirus_F13_ORF4			1285	2367	360	40.8	C	F	major virion DNA-binding protein	574/413	DjTV_ORF98/AV955_gp008	QIH04936.1	Dasineura jujubifolia toursvirus 2a	3e-19	28.2	51					DiTV3a_Toursvirus_F14_ORF2				DiTV3a_Toursvirus_F11_ORF1
DiTV3a_Toursvirus_F14	2473	26.97																1252/440			DiTV3a_Toursvirus_F14_ORF3				DiTV3a_Toursvirus_F11_ORF2
DiTV3a_Toursvirus_F14_ORF1			89	442	117	136	C	F	DNA-directed RNA polymerases I, II, and III	209/119	DjTV_ORF66/AV955_gp058	QIH04904.1	Dasineura jujubifolia toursvirus 2a	7e-18	51.4	61			DiTV3a_Toursvirus_SCR_F16	2445					DiTV3a_Toursvirus_F11_ORF3
DiTV3a_Toursvirus_F14_ORF2			438	1047	202	23.5	C	F	hypothetical protein	236/220	DjTV_ORF103/AV955_gp051	QIH04941.1	Dasineura jujubifolia toursvirus 2a	1e-13	33.5	87					DiTV3a_Toursvirus_F15_ORF1				DiTV3a_Toursvirus_F11_ORF4
DiTV3a_Toursvirus_F14_ORF3			1401	2195	264	31.2	C	F	hypothetical protein	317/263	DjTV_ORF59/AV955_gp009	QIH04897.1	Dasineura jujubifolia toursvirus 2a	2e-23	33.5	69			DiTV3a_Toursvirus_SCR_F17	2193					DiTV3a_Toursvirus_F11_ORF5
DiTV3a_Toursvirus_F15	2455	30.35																1234/274			DiTV3a_Toursvirus_F16_ORF1		DiTV3a_Toursvirus_NCR_F28	2750
DiTV3a_Toursvirus_F15_ORF1			161	2347	728	83.9	C	F	serine/threonine protein kinase	826/807	DjTV_ORF55/AV955_gp046	QIH04893.1	Dasineura jujubifolia toursvirus 2a	4e-160	37.5	99					DiTV3a_Toursvirus_F16_ORF2				DiTV3a_Toursvirus_F12_ORF1
DiTV3a_Toursvirus_F16	2273	30.23																1122/344	DiTV3a_Toursvirus_SCR_F18	1947					DiTV3a_Toursvirus_F12_ORF2
DiTV3a_Toursvirus_F16_ORF1			194	1003	269	31	C	F	hypothetical protein	448/271	DjTV_ORF87/AV955_gp025	QIH04925.1	Dasineura jujubifolia toursvirus 2a	1e-44	39	93					DiTV3a_Toursvirus_F17_ORF1				DiTV3a_Toursvirus_F12_ORF3
DiTV3a_Toursvirus_F16_ORF2			1036	2190	384	44.1	C	F	hypothetical protein	552/394	DjTV_ORF86/AV955_gp064	QIH04924.1	Dasineura jujubifolia toursvirus 2a	4e-74	59.6	53					DiTV3a_Toursvirus_F17_ORF2				DiTV3a_Toursvirus_F12_ORF4
DiTV3a_Toursvirus_F17	1970	28.63																994/196			DiTV3a_Toursvirus_F17_ORF3		DiTV3a_Toursvirus_NCR_F29	2526
DiTV3a_Toursvirus_F17_ORF1			113	895	260	29.8	C	R	patatin-like phospholipase	341/269	DjTV_ORF140/AV955_gp087	QIH04978.1	Dasineura jujubifolia toursvirus 2a	1e-54	39.8	97			DiTV3a_Toursvirus_SCR_F19	1606					DiTV3a_Toursvirus_F13_ORF1
DiTV3a_Toursvirus_F17_ORF2			901	1257	118	13.4	C	R	hypothetical protein	139	AV955_gp107	YP_009640095.1	Diadromus pulchellus toursvrirus 1a	2e-13	28.8	94					DiTV3a_Toursvirus_F18_ORF1				DiTV3a_Toursvirus_F13_ORF2
DiTV3a_Toursvirus_F17_ORF3			1359	1883	174	20.4	C	F	hypothetical protein	185/189	DjTV_ORF9/AV955_gp116	YP_009640104.1	Diadromus pulchellus toursvrirus 1a	9e-44	44.2	96					DiTV3a_Toursvirus_F18_ORF2				DiTV3a_Toursvirus_F13_ORF3
DiTV3a_Toursvirus_F18	1606	27.21																813/178			DiTV3a_Toursvirus_F18_ORF3				DiTV3a_Toursvirus_F13_ORF4
DiTV3a_Toursvirus_F18_ORF1			3	287	95	11.4	P	R	hypothetical protein										DiTV3a_Toursvirus_SCR_F20	1586			DiTV3a_Toursvirus_NCR_F30	1914
DiTV3a_Toursvirus_F18_ORF2			555	1199	214	25.9	C	R	hypothetical protein	249/215	DjTV_ORF121/AV955_gp060	YP_009640048.1	Diadromus pulchellus toursvrirus 1a	1e-20	28.2	87					DiTV3a_Toursvirus_F19_ORF1				DiTV3a_Toursvirus_F14_ORF1
DiTV3a_Toursvirus_F18_ORF3			1183	1605	140	16.9	C	R	hypothetical protein												DiTV3a_Toursvirus_F19_ORF2				DiTV3a_Toursvirus_F14_ORF2
DiTV3a_Toursvirus_F19	1586	31.97																725/164	DiTV3a_Toursvirus_SCR_F21	1487					DiTV3a_Toursvirus_F14_ORF3
DiTV3a_Toursvirus_F19_ORF1			2	241	79	9.3	P	F	hypothetical protein												DiTV3a_Toursvirus_F20_ORF1		DiTV3a_Toursvirus_NCR_F31	1425
DiTV3a_Toursvirus_F19_ORF2			201	1538	445	49	C	F	Lipid membrane protein	441/443	DjTV_ORF61/AV955_gp040	QIH04899.1	Dasineura jujubifolia toursvirus 2a	2e-69	36.2	94					DiTV3a_Toursvirus_F20_ORF2				DiTV3a_Toursvirus_F14_ORF1
DiTV3a_Toursvirus_F20	1487	31.07																182	DiTV3a_Toursvirus_SCR_F22	1388					DiTV3a_Toursvirus_F14_ORF2
DiTV3a_Toursvirus_F20_ORF1			174	1220	348	39.9	C	R	putative myristylated membrane protein	281	AV955_gp065	YP_009640053.1	Diadromus pulchellus toursvrirus 1a	4e-28	32.6	61					DiTV3a_Toursvirus_F21_ORF1		DiTV3a_Toursvirus_NCR_F32	1013
DiTV3a_Toursvirus_F20_ORF2			1302	1487	62	6.9	P	F	hypothetical protein	169/186	DjTV_ORF67/AV955_gp063	QIH04905.1	Dasineura jujubifolia toursvirus 2a	1e-21	65.5	93					DiTV3a_Toursvirus_F21_ORF2				DiTV3a_Toursvirus_F14_ORF3
DiTV3a_Toursvirus_F21	1424	24.86																220	DiTV3a_Toursvirus_SCR_F23	469
DiTV3a_Toursvirus_F21_ORF1			214	726	170	20.5	C	F	CDT phosphatase transcription factor	213/176	DjTV_ORF81/AV955_gp117	QIH04919.1	Dasineura jujubifolia toursvirus 2a	1e-52	53	97					DiTV3a_Toursvirus_F22_ORF1		DiTV3a_Toursvirus_NCR_F33	2455
DiTV3a_Toursvirus_F21_ORF2			774	1220	148	17.2	C	F	hypothetical protein	172/152	DjTV_ORF82/AV955_gp097	QIH04920.1	Dasineura jujubifolia toursvirus 2a	1e-13	33.8	94			DiTV3a_Toursvirus_SCR_F24	838					DiTV3a_Toursvirus_F15_ORF1
DiTV3a_Toursvirus_F22	1327	29.46																156			DiTV3a_Toursvirus_F22_ORF2		DiTV3a_Toursvirus_NCR_F34	1274
DiTV3a_Toursvirus_F22_ORF1			75	389	104	12.3	C	F	sulfhydry1 oxidase Erv1 like protein	135/104	DjTV_ORF62/AV955_gp041	YP_009640029.1	Diadromus pulchellus toursvrirus 1a	1e-28	51	88			DiTV3a_Toursvirus_SCR_F25	1303					DiTV3a_Toursvirus_F16_ORF1
DiTV3a_Toursvirus_F22_ORF2			505	1278	257	30	C	R	ATPase 3	283/296	DjTV_ORF137/AV955_gp086	YP_009640074.1	Diadromus pulchellus toursvrirus 1a	1e-29	65.6	98					DiTV3a_Toursvirus_F23_ORF1		DiTV3a_Toursvirus_NCR_F35	673
DiTV3a_Toursvirus_F23	1305	32.43																274	DiTV3a_Toursvirus_SCR_F26	1270					DiTV3a_Toursvirus_F16_ORF2
DiTV3a_Toursvirus_F23_ORF1			158	1234	358	40.9	C	F	cathepsin B	419/397	DjTV_ORF50/AV955_gp048	QIH04888.1	Dasineura jujubifolia toursvirus 2a	6e-126	52.8	89					DiTV3a_Toursvirus_F24_ORF1		DiTV3a_Toursvirus_NCR_F36	1970
DiTV3a_Toursvirus_F24	1270	29.53																316	DiTV3a_Toursvirus_SCR_F27	706					DiTV3a_Toursvirus_F17_ORF1
DiTV3a_Toursvirus_F24_ORF1			2	1222	406	47.8	P	F	hypothetical protein	657/449	DjTV_ORF72/AV955_gp096	QIH04910.1	Dasineura jujubifolia toursvirus 2a	5e-20	31.3	50					DiTV3a_Toursvirus_F25_ORF1				DiTV3a_Toursvirus_F17_ORF2
DiTV3a_Toursvirus_F25	1135	29.87																242	DiTV3a_Toursvirus_SCR_F28	826					DiTV3a_Toursvirus_F17_ORF3
DiTV3a_Toursvirus_F25_ORF1			1	582	193	22.7	P	F	iap-3	333/204	DjTV_ORF108/AV955_gp007	YP_009639995.1	Diadromus pulchellus toursvrirus 1a	1e-26	30.4	98					DiTV3a_Toursvirus_F26_ORF1		DiTV3a_Toursvirus_NCR_F37	1399
DiTV3a_Toursvirus_F25_ORF2			840	1061	73	8.5	C	F	hypothetical protein									266							DiTV3a_Toursvirus_F19_ORF2
DiTV3a_Toursvirus_F26	826	40.56																					DiTV3a_Toursvirus_NCR_F38	1401
DiTV3a_Toursvirus_F26_ORF1			120	824	234	27.1	C	F	hypothetical protein	158	MIV075R	YP_654647.1	Invertebrate iridescent virus 3	4e-29	43.4	57									DiTV3a_Toursvirus_F20_ORF1
																									DiTV3a_Toursvirus_F20_ORF2
																							DiTV3a_Toursvirus_NCR_F39	1424
										* Previously named Diadromus pulchellus ascovirus 4a															DiTV3a_Toursvirus_F21_ORF1
total 120 orf																									DiTV3a_Toursvirus_F21_ORF2
																							DiTV3a_Toursvirus_NCR_F40	1327
																									DiTV3a_Toursvirus_F22_ORF1
																									DiTV3a_Toursvirus_F22_ORF2
																							DiTV3a_Toursvirus_NCR_F41	1305
																									DiTV3a_Toursvirus_F23_ORF1
																							DiTV3a_Toursvirus_NCR_F42	1246
																									DiTV3a_Toursvirus_F24_ORF1
																							DiTV3a_Toursvirus_NCR_F43	1135
																									DiTV3a_Toursvirus_F25_ORF1
																									DiTV3a_Toursvirus_F25_ORF2
