# Supplementary material for: Sequences Encoding a Novel Toursvirus Identified from Southern and Northern Corn Rootworms (Coleoptera: Chrysomelidae)
Source: Viruses. 2022 Feb 15;14(2):397. doi: 10.3390/v14020397 (PMC8879594; doi:10.3390/v14020397)
Supplement: Supplementary file 1 [file viruses-14-00397-s001.zip › Supplementary Materials Revised/Table S3.xlsx]

## Sheet: DpTV1
Table S3. Species associated with the 10 most similar proteins to putative proteins encoded by DpTV1, DjPV2 and DiTV3a as depicted in Figure 3.
DpTV1 ORF	1	2	3	4	5	6	7	8	9	10
AV955_gp119	Helobdella robusta	Saccoglossus kowalevskii	Ixodes scapularis	Cryptotermes secundus	Zootermopsis	Capitella teleta	Branchiostoma	Bemisia tabaci	Lingula anatina	Pomacea cana
AV955_gp118	Acinetobacter stercoris		Psychrobacter sp	Brucella rhizosphaerae	Acinetobacter shaoyimingii	Psychrobacter sp. JB193	Bartonella vinsonii	Psychrobacter fozii	Pantoea agglomerans	Psychrobacter aquaticus
AV955_gp117	Dasineura jujubifolia2a	Armadillidium vulgare iridescent virus	Iridovirus Liz-CrIV	Invertebrate iridescent virus 6	Nitrosomonadales bacterium	Cherax quadricarinatus iridovirus	Spodoptera frugiperda ascovirus 1a	Heliothis virescens ascovir	Anopheles minimus irodovirus	Trichoplusia ni ascovirus 2c
AV955_gp116	Dasineura jujubifolia toursvirus 2a
AV955_gp115	Dasineura jujubifolia toursvirus 2a	Encephalitozoon cuniculi	Encephalitozoon romaleae SJ-2008	Turkeypox virus	Entamoeba histolytica HM-3:IMSS	Stentor coeruleus	Strongyloides ratti	Teiidae poxvirus 1	Pholiota conissans	Crucibulum laeve
AV955_gp114	no
AV955_gp113	no
AV955_gp112	Dasineura jujubifolia toursvirus 2a	Choristoneura rosaceana entomopoxvirus	Choristoneura biennis entomopoxvirus	Choristoneura rosaceana entomopoxvirus	Choristoneura biennis entomopoxvirus	Choristoneura rosaceana entomopoxvirus	Anomala cuprea entomopoxvirus	Choristoneura biennis entomopoxvirus	Mythimna separata entomopoxvirus	Invertebrate iridescent virus 6
AV955_gp111	Trichoplusia ni ascovirus 6b	Dasineura jujubifolia toursvirus 2a	Pantoea sp. A4	Pantoea sp. GL120224-02	Enterobacterales	Swaminathania salitolerans	Enterobacteriaceae	Kosakonia sp. MUSA4	Sphingobacterium faecium	Kosakonia sp. CCTCC M2018092
AV955_gp110	Dasineura jujubifolia toursvirus 2a	Choristoneura rosaceana entomopoxvirus	Amsacta moorei entomopoxvirus	Choristoneura biennis entomopoxvirus	Amsacta moorei entomopoxvirus	Mythimna separata entomopoxvirus	Choristoneura biennis entomopoxvirus	Choristoneura rosaceana entomopoxvirus	Invertebrate iridescent virus 6	Invertebrate iridescent virus
AV955_gp109	Dasineura jujubifolia toursvirus 2a	Ceratitis capitata	Rhagoletis z	Bactrocera oleae	[Rhagoletis pomonella	Aedes albopictus	[Copidosoma floridanum	Bactrocera dorsalis	Drosophila kikkawai	Teleopsis dalmanni
AV955_gp108	Dasineura jujubifolia toursvirus 2a	Invertebrate iridescent virus 6	Iridovirus Liz-CrIV	Invertebrate iridescent virus Kaz2018		Armadillidium vulgare iridescent virus	Invertebrate iridescent virus	Invertebrate iridovirus 22	Wiseana iridescent virus	Invertebrate iridovirus 25
AV955_gp107	Dasineura jujubifolia toursvirus 2a
AV955_gp106	No
AV955_gp105	Dasineura jujubifolia toursvirus 2a	Invertebrate iridescent viru	[Invertebrate iridescent viru	Invertebrate iridovirus 22	Iridovirus L	Iridovirus L	Invertebrate iridescent virus Kaz2018	Invertebrate iridescent virus 6	bacterium
AV955_gp104	Dasineura jujubifolia toursvirus 2a	Golden Marseillevirus	Bacillus sp. P16(2019)	Pusillimonas ginsengisoli	Theileria equi strain WA	Alcaligenaceae bacterium]	usillimonas sp. ANT_WB101	Acidobacteria bacterium RIFCSPLOWO2_02_FULL_68_18
AV955_gp103	Dasineura jujubifolia toursvirus 2a	Iridovirus L	Invertebrate iridescent virus 6	[Armadillidium vulgare iridescent	Trichoplusia ni ascovirus 6b	Trichoplusia ni ascovirus 2c	Anopheles minimus irodovirus	Wiseana iridescent virus	Invertebrate iridovirus 25	Invertebrate iridovirus 22
AV955_gp102	No
AV955_gp101	Dasineura jujubifolia toursvirus 2a
AV955_gp100	No
AV955_gp099	No
AV955_gp098	Dasineura jujubifolia toursvirus 2a	Choristoneura rosaceana entomopoxvirus	Choristoneura biennis entomopoxvirus	Amsacta moorei entomopoxvirus	Choristoneura biennis entomopoxvirus	Invertebrate iridescent virus 6	Anomala cuprea entomopoxvirus	Iridovirus Liz-CrIV	Invertebrate iridescent virus	Invertebrate iridescent virus
AV955_gp097	Dasineura jujubifolia toursvirus 2a	Heliothis virescens ascovir	Heliothis virescens ascovir	Heliothis virescens ascovir	Heliothis virescens ascovir	Heliothis virescens ascovir
AV955_gp096	Dasineura jujubifolia toursvirus 2a	Dehalococcoidia bacterium	Marseillevirus LCMAC102	Alphaproteobacteria bacterium	bacterium	Rhodospirillaceae bacterium	Flavobacteriaceae bacterium	Ostreococcus lucimarinus virus	bacterium	Bathycoccus sp. RCC1105 virus
AV955_gp095	Dasineura jujubifolia toursvirus 2a	Armadillidium vulgare iridescent virus	Iridovirus Liz-CrIV	Invertebrate iridescent virus 6	Spirometra erinaceieuropaei	Sparganum proliferum	Acanthamoeba castellanii str. Neff	Aspergillus flavus	Schistocephalus solidus	Adineta steineri
AV955_gp094	Dasineura jujubifolia toursvirus 2a	nterovibrio sp. CAIM 600
AV955_gp093	Dasineura jujubifolia toursvirus 2a	bacterium	Shrimp hemocyte iridescent virus	Cherax quadricarinatus iridovirus	[uncultured organism MedDCM-OCT-S09-C213	Invertebrate iridescent virus 30	[Armadillidium vulgare iridescent	Invertebrate iridescent virus 22	Erythrocytic necrosis virus	Invertebrate iridescent virus 6
AV955_gp092	Armadillidium vulgare iridescent virus	Invertebrate iridescent virus 6	Invertebrate iridescent virus Kaz2018	unclassified Dolichospermum	Melanoplus sanguinipes entomopoxviru	unclassified Limnothrix	Yalta virus	bacterium	Betaproteobacteria bacterium	Acanthamoeba polyphaga moumouvirus
AV955_gp091	Mortierella sp. AD094	Armadillidium vulgare iridescent virus	Entomortierella lignicola	Adoxophyes honmai entomopoxvirus	Heliothis virescens ascovirus 3f	Mortierella sp. GBA39	[Heliothis virescens ascovirus 3i	Heliothis virescens ascovirus 3g	Tetrabaena socialis	Tetrabaena socialis
AV955_gp090	Entomortierella lignicola	Heliothis virescens ascovirus 3i	Heliothis virescens ascovirus 3g	Mortierella sp. AD094	Mortierella sp. GBA39	Adoxophyes honmai entomopoxvirus	Tetrabaena socialis	Edaphochlamys debaryana	Armadillidium vulgare iridescent virus	Heliothis virescens ascovirus 3f
AV955_gp089	Dasineura jujubifolia toursvirus 2a	Armadillidium vulgare iridescent virus	Invertebrate iridescent virus 6	Iridovirus Liz-CrIV	Invertebrate iridescent virus 6	Invertebrate iridescent virus Kaz2018	bacterium	[Heliothis virescens ascovirus 3i	Anopheles minimus irodovirus	Heliothis virescens ascovirus 3h
AV955_gp088	No
AV955_gp087	Dasineura jujubifolia toursvirus 2a	Iridovirus Liz-CrIV	Invertebrate iridescent virus Kaz2018	Invertebrate iridescent virus 6	Marseillevirus LCMAC202	Marseillevirus LCMAC201	Bodo saltans virus	Paramecium bursaria Chlorella virus NE-JV-1	bacterium	Yasminevirus sp. GU-2018
AV955_gp086	Dasineura jujubifolia toursvirus 2a	Iridovirus Liz-CrIV	Invertebrate iridescent virus 6	Invertebrate iridescent virus 22	Armadillidium vulgare iridescent virus	Wiseana iridescent virus	Invertebrate iridovirus 25	Anopheles minimus irodovirus	Invertebrate iridescent virus 3	bacterium
AV955_gp085	Dasineura jujubifolia toursvirus 2a	Invertebrate iridescent virus 6	Iridovirus Liz-CrIV	Armadillidium vulgare iridescent virus	Invertebrate iridescent virus 3	Wiseana iridescent virus	Lymphocystis disease virus 1	Lymphocystis disease virus Sa	Anopheles minimus irodovirus	Invertebrate iridovirus 25
AV955_gp084	No
AV955_gp083	Trinorchestia longiramus	Opisthorchis viverrini	Dasineura jujubifolia toursvirus 2a	Oikopleura dioica	Opisthorchis felineus	Clonorchis sinensis	Clonorchis sinensis	Spirometra erinaceieuropaei	Brachionus calyciflorus	Anncaliia algerae PRA109
AV955_gp082	Dasineura jujubifolia toursvirus 2a	Verrucomicrobia bacterium	Armadillidium vulgare iridescent virus	[Heliothis virescens ascovirus	Iridovirus Liz-CrIV	Invertebrate iridescent virus 6	Invertebrate iridescent virus 3	Trichoplusia ni ascoviru	Trichoplusia ni ascovirus 2c	Proteobacteria bacterium
AV955_gp081	Dasineura jujubifolia toursvirus 2a	Capsicum annuum	Heliothis virescens ascovirus 3e	Heliothis virescens ascovirus 3i	Rhododendron griersonianum	[Trichoplusia ni ascovirus 2c	Heliothis virescens ascovirus 3h	Heliothis virescens ascovirus 3j	Rhamnella rubrinervis	Heliothis virescens ascovirus 3g
AV955_gp080	Dasineura jujubifolia toursvirus 2a	Guillardia theta CCMP2712	Chondrus crispus	[Dictyocaulus viviparus	Rhizopus oryzae	Contarinia nasturtii	Trichinella pseudospiralis	Rhizopus delemar RA 99-880	Trichuris trichiura	Henneguya salminicola
AV955_gp079	Dasineura jujubifolia toursvirus 2a	Invertebrate iridescent virus Kaz2018	Iridovirus Liz-CrIV	Invertebrate iridescent virus 6	Armadillidium vulgare iridescent virus	Invertebrate iridovirus 25	Wiseana iridescent virus	Invertebrate iridescent virus 3	Invertebrate iridescent virus	Invertebrate iridovirus 22
AV955_gp078	Malacosoma sp. alphabaculovirus	Malacosoma neustria nucleopolyhedrovirus	Yalta virus	Euproctis pseudoconspersa nucleopolyhedrovirus	Euproctis digramma nucleopolyhedrovirus	Hemileuca sp. nucleopolyhedrovirus	Lymantria dispar multiple	Lymantria dispar multiple nucleopolyhedrovirus	Lonomia obliqua multiple nucleopolyhedrovirus	Spodoptera frugiperda granulovirus
AV955_gp077	Planctomycetes bacterium	Gammaproteobacteria bacterium	Ferrimonas sediminum	Ferrimonas kyonanensis	Ferrimonas sp. IMCC35001	Cedecea davisae	Candidatus Latescibacteria bacterium	candidate division Zixibacteria bacterium	Cedecea sp. FDAARGOS_727	Ferrimonas futtsuensis
AV955_gp076	No
AV955_gp075	Armadillidium vulgare iridescent virus	Anopheles minimus irodovirus	Invertebrate iridescent virus 6	Invertebrate iridescent virus Kaz2018	Invertebrate iridescent virus 3	Choristoneura rosaceana entomopoxvirus	Choristoneura biennis entomopoxvirus	Amsacta moorei entomopoxvirus	Mythimna separata entomopoxvirus	Invertebrate iridovirus 25
AV955_gp074	No
AV955_gp073	Dasineura jujubifolia toursvirus 2a	Iridovirus Liz-CrIV	Invertebrate iridescent virus Kaz2018	Invertebrate iridescent virus 6	Invertebrate iridescent virus 22	Wiseana iridescent virus	Invertebrate iridovirus 25	Iridovirus LCIVAC01	Armadillidium vulgare iridescent virus	uncultured Mediterranean phage
AV955_gp072	Dasineura jujubifolia toursvirus 2a
AV955_gp071	No
AV955_gp070	Dasineura jujubifolia toursvirus 2a	Invertebrate iridescent virus 6	Invertebrate iridescent virus Kaz2018	Iridovirus Liz-CrIV	Armadillidium vulgare iridescent virus	Trichoplusia ni ascovirus 2c	Trichoplusia ni ascovirus 6b	Heliothis virescens ascovirus 3h	Anopheles minimus irodovirus	Heliothis virescens ascovirus 3j
AV955_gp069	Dasineura jujubifolia toursvirus 2a
AV955_gp068	Armadillidium vulgare iridescent virus	Cherax quadricarinatus iridovirus	bacterium	Indivirus ILV1	bacterium	bacterium	Ostreococcus tauri virus RT-2011	Dehalococcoidia bacterium	Micromonas pusilla virus 12T	bacterium
AV955_gp067	Dasineura jujubifolia toursvirus 2a	Choristoneura rosaceana entomopoxvirus	Choristoneura biennis entomopoxvirus	[Anomala cuprea entomopoxvirus	Amsacta moorei entomopoxvirus	Invertebrate iridescent virus 6	Invertebrate iridescent virus 30	Iridovirus Liz-CrIV	Anomala cuprea entomopoxvirus	Invertebrate iridescent virus Kaz2018
AV955_gp066	Dasineura jujubifolia toursvirus 2a	Invertebrate iridescent virus 6	Harpegnathos saltator	Armadillidium vulgare iridescent virus	Gammaproteobacteria bacterium	bacterium	uncultured Caudovirales phage	uncultured Caudovirales phage	bacterium]	Alphaproteobacteria bacterium
AV955_gp065	Tiger frog virus	Short-finned eel ranavirus	Lumpfish ranavirus	European catfish virus	Frog virus 3	German gecko ranavirus	Zoo ranavirus	Tortoise ranavirus	Pelophylax esculentus virus	Pike perch iridovirus
AV955_gp064	Dasineura jujubifolia toursvirus 2a	Iridovirus Liz-CrIV	IIV6	Armadillidium vulgare iridescent virus	IIV30	IIV22	Wiseana iridescent virus	IIV25	IIV22	IIV3
AV955_gp063	Dasineura jujubifolia toursvirus 2a	Spodoptera frugiperda ascovirus 1a	Trichoplusia ni ascovirus 2c	Heliothis virescens ascovirus 3j	F8203_gp052 [Heliothis virescens ascovirus	[Heliothis virescens ascovirus 3h	[Heliothis virescens ascovirus 3e
AV955_gp062	Thiocapsa marina	Listeria monocytogenes	Rattus rattus	Rotaria sp. Silwood1	[bacterium TMED88	Cercomonas agilis	Aotus nancymaae	Flavobacteriia bacterium	Verrucomicrobiales bacterium	Candidatus Pelagibacter sp.
AV955_gp061	Dasineura jujubifolia toursvirus 2a	Serratia sp. FGI94	Enterobacteriaceae bacterium RIT814	Serratia rubidaea	unclassified Pseudomonas	Serratia	Enterobacter sp. JGM127	Enterobacteriaceae bacterium ATCC 29904	Leclercia sp. 4-9-1-25	Enterobacter cloacae
AV955_gp060	Dasineura jujubifolia toursvirus 2a
AV955_gp059	Dasineura jujubifolia toursvirus 2a	Psilocybe cf. subviscida	Trametes coccinea BRFM310	Scaptodrosophila lebanonensis	Drosophila	Schizophyllum commun	Drosophila	Drosophila obscura	Drosophila miranda	Agrocybe pediades
AV955_gp058	Plasmodiophora brassicae	Rotaria socialis	Rotaria magnacalcarata	Tetranychus urticae	Tigriopus californicus	Loa loa	Phallusia mammillata	Sorex araneus	Onchocerca flexuosa	Contarinia nasturtii
AV955_gp057	Streptococcus sanguinis
AV955_gp056	Dasineura jujubifolia toursvirus 2a	Bacteroidetes bacterium	Chryseobacterium indologenes	Chryseobacterium cucumeris	Chryseobacterium aurantiacum	Serratia marcescens	Chryseobacterium viscerum	Chryseobacterium sp.	Chryseobacterium sp. UNC8MFCol	Chryseobacterium arthrosphaerae
AV955_gp055	Dasineura jujubifolia toursvirus 2a	Stegodyphus dumicola	Invertebrate iridescent virus Kaz2018	IIV6	IV Liz-CrIV	Anopheles minimus irodovirus	Lasius niger	IIV3	IIV25	IIV30
AV955_gp054	Dasineura jujubifolia toursvirus 2a		IIV Liz-CrIV	Armadillidium vulgare iridescent virus	uncultured Caudovirales phage	Chloroflexi bacterium	Proteobacteria bacterium	Alphaproteobacteria bacterium	bacterium	Proteobacterium
AV955_gp053	No
AV955_gp052	Dasineura jujubifolia toursvirus 2a	unclassified Pseudomonas	Pseudomonas aeruginosa
AV955_gp051	Dasineura jujubifolia toursvirus 2a
AV955_gp050	Mythimna separata entomopoxvirus	Choristoneura biennis entomopoxvirus	Adoxophyes honmai entomopoxvirus	Choristoneura rosaceana entomopoxvirus	Amsacta moorei entomopoxvirus	Anopheles minimus irodovirus	Araneus ventricosus	Heliothis armigera entomopoxvirus	entomopoxvirus	Adoxophyes honmai entomopoxvirus
AV955_gp049	Dasineura jujubifolia toursvirus 2a	Darwinula stevensoni	Pieris macdunnoughi	Pieris rapae	Danio rerio	Galleria mellonella	Chanos chanos	Boleophthalmus pectinirostris	Notodromas monacha	Pieris macdunnoughi
AV955_gp048	Dasineura jujubifolia toursvirus 2a	Anopheles minimus irodovirus	IIV3	IIV22	IIV30	Armadillidium vulgare iridescent virus	IIV25	Wiseana iridescent virus	IIV6	IIV Liz-CrIV
AV955_gp047	Invertebrate iridescent virus Kaz2018	IIV6	Dasineura jujubifolia toursvirus 2a	Choristoneura rosaceana entomopoxvirus	Choristoneura biennis entomopoxvirus	Armadillidium vulgare iridescent virus	Trebouxia sp. A1-2	Puniceicoccaceae bacterium	Anomala cuprea entomopoxvirus	Amsacta moorei entomopoxvirus
AV955_gp046	Dasineura jujubifolia toursvirus 2a	Anopheles minimus irodovirus	IIV6	IV Liz-CrIV	Invertebrate iridescent virus Kaz2018	Armadillidium vulgare iridescent virus	Pithovirus LCPAC101	Trichoplusia ni ascovirus 2c	Trichoplusia ni ascovirus 6b	Tunisvirus fontaine2
AV955_gp045	Dasineura jujubifolia toursvirus 2a
AV955_gp044	Armadillidium vulgare iridescent virus	IIV6	IIV25	WIV	IIV22	IIV30	IIV3	Anopheles minimus irodovirus	Salix suchowensis	Salix dunnii
AV955_gp043	Dasineura jujubifolia toursvirus 2a	Armadillidium vulgare iridescent virus	IV Liz-CrIV	IIV6	Alphaproteobacteria bacterium	Anopheles minimus irodovirus	IIV22	IIV30	IIV25	Marseillevirus
AV955_gp042	No
AV955_gp041	Dasineura jujubifolia toursvirus 2a	IIV6	IV Liz-CrIV	Armadillidium vulgare iridescent virus	IIV22	IIv30	IIV25	WIV	Chloroflexi bacterium	Bacteroidetes bacterium
AV955_gp040	Armadillidium vulgare iridescent virus	Armadillidium vulgare iridescent virus	IV Liz-CrIV	Invertebrate iridescent virus Kaz2018	IIV6	Anopheles minimus irodovirus	IIV25	European chub iridovirus	IIV22	Scale drop disease virus
AV955_gp039	Dasineura jujubifolia toursvirus 2a	bacterium	Yellowstone lake phycodnavirus 1	Flavobacteriaceae bacterium	Chlamydomonas sp. UWO 241	bacterium
AV955_gp038	No
AV955_gp037	Dasineura jujubifolia toursvirus 2a	IIV25	IIV30	IIV22	IIV22A	WIV	Epiphyas postvittana nucleopolyhedrovirus		PhopGV	Cryptophlebia leucotreta granulovirus
AV955_gp036	Dasineura jujubifolia toursvirus 2a	Armadillidium vulgare iridescent virus	IIV6	IV Liz-CrIV	IIV Kaz2018	Heliothis virescens ascovirus 3f	HvAV3	IIV25	Heliothis virescens ascovirus	Heliothis virescens ascovirus
AV955_gp035	Dasineura jujubifolia toursvirus 2a	IV Liz-CrIV	IIV6	IIV Kaz2018	Armadillidium vulgare iridescent virus	Nostoc flagelliforme	Nostocales cyanobacterium LEGE 11386	Nostoc sp. KVJ20	Desmonostoc muscorum	Nostoc sp. TCL240-02
AV955_gp034	Dasineura jujubifolia toursvirus 2a	Choristoneura rosaceana entomopoxvirus	Amsacta moorei entomopoxvirus	Choristoneura biennis entomopoxvirus	Choristoneura rosaceana entomopoxvirus	IIV6	Amsacta moorei entomopoxvirus	Anomala cuprea entomopoxvirus	IIV6	IIV30
AV955_gp033	Dasineura jujubifolia toursvirus 2a	Cherax quadricarinatus iridovirus	Erythrocytic necrosis virus	WIV	IIV3	IIV25	Chlamydiae bacterium	IIV22	IIV30	Armadillidium vulgare iridescent virus
AV955_gp032	Dasineura jujubifolia toursvirus 2a	Amsacta moorei entomopoxvirus	Choristoneura rosaceana entomopoxvirus	Choristoneura biennis entomopoxvirus	[Anomala cuprea entomopoxvirus	IIV6	IV Liz-CrIV	IIV30	IV Kaz2018	WIV
AV955_gp031	Dasineura jujubifolia toursvirus 2a
AV955_gp030	Dasineura jujubifolia toursvirus 2a
AV955_gp029	Dasineura jujubifolia toursvirus 2a	Contarinia nasturtii	Xenopus laevis	Bufo bufo	Adineta steineri	Halyomorpha halys	Python bivittatus	Culex quinquefasciatus	Culex pipiens	Aphis gossypii
AV955_gp028	Dasineura jujubifolia toursvirus 2a	Trichoplusia ni ascovirus 6b	Heliothis virescens ascoviru	IIV25	WIV	Spodoptera frugiperda ascovirus 1a	Heliothis virescens ascovirus 3i	IIV20	IIV30	IIV22
AV955_gp027	No
AV955_gp026	Dasineura jujubifolia toursvirus 2a	IIV6	Armadillidium vulgare iridescent virus	IV Liz-CrIV	Anopheles minimus irodovirus	IIV3	Marseillevirus	Tokyovirus A1	Cannes 8 virus	Iridovirus LCIVAC01
AV955_gp025	Dasineura jujubifolia toursvirus 2a	IIV6
AV955_gp024	Dasineura jujubifolia toursvirus 2a
AV955_gp023	Dasineura jujubifolia toursvirus 2a
AV955_gp022	Dasineura jujubifolia toursvirus 2a	Dasineura jujubifolia	Thelohania contejeani	IIV6	IV Liz-CrIV	Armadillidium vulgare iridescent virus	IIV6	Smittium megazygosporum	Smittium culicis	Rhizophagus sp. MUCL 43196
AV955_gp021	No
AV955_gp020	Dasineura jujubifolia toursvirus 2a	Cherax quadricarinatus iridovirus	IV Liz-CrIV	IV Kaz2018	IIV6	Trichoplusia ni ascovirus 2c	Trichoplusia ni ascovirus 6b	Armadillidium vulgare iridescent virus	IIV30	IIV22
AV955_gp019	Dasineura jujubifolia toursvirus 2a	Lymphocystis disease virus 4	Lymphocystis disease virus Sa	IIV6	IV Kaz2018	IVV30	IIV22	Harpegnathos saltator	Costelytra zealandica iridescent virus	WIV
AV955_gp018	No
AV955_gp017	Choristoneura rosaceana entomopoxvirus	Dasineura jujubifolia toursvirus 2a	Amsacta moorei entomopoxvirus	Choristoneura biennis entomopoxvirus	Anomala cuprea entomopoxvirus	Mythimna separata entomopoxvirus	IIV6	IIV30	IIV22	IV Liz-CrIV
AV955_gp016	IIV6	IIV31	IV Kaz2018	IIV6	Choristoneura rosaceana entomopoxvirus	Anopheles minimus irodovirus	Choristoneura biennis entomopoxvirus	Adoxophyes honmai entomopoxvirus	Amsacta moorei entomopoxvirus	Mythimna separata entomopoxvirus
AV955_gp015	Dasineura jujubifolia toursvirus 2a	Trichoplusia ni ascovirus 6b	Laodelphax striatellus	Nilaparvata lugens	Spodoptera frugiperda ascovirus 1a	Trichoplusia ni ascovirus 2c	Bactrocera dorsalis	Dendroctonus ponderosae	Diaphorina	Sipha flava
AV955_gp014	Dasineura jujubifolia toursvirus 2a
AV955_gp013	Dasineura jujubifolia toursvirus 2a	IV Liz-CrIV	IIV6	IIV31
AV955_gp012	No
AV955_gp011	No
AV955_gp010	Dasineura jujubifolia toursvirus 2a	IV Kaz2018	IIV6	IV Liz-CrIV	Giardia intestinalis ATCC 50581	nucleomorph Chroomonas mesostigmatica CCMP1168	Hemiselmis andersenii	Giardia intestinalis assemblage B	Rhodotorula graminis	Rhodotorula toruloides
AV955_gp009	Dasineura jujubifolia toursvirus 2a
AV955_gp008	Dasineura jujubifolia toursvirus 2a	Chinese giant salamander iridovirus	Andrias davidianus ranavirus	Tiger frog virus	Andrias davidianus ranavirus	Common midwife toad virus	[Cod iridovirus	Testudo hermanni ranavirus	Lumpfish ranavirus	[Frog virus 3
AV955_gp007	Spodoptera frugiperda	Choristoneura fumiferana granulovirus	Urbanus proteus nucleopolyhedrovirus	Choristoneura rosaceana entomopoxvirus	[Spodoptera exempta nucleopolyhedrovirus	Epinotia aporema granulovirus	Spilosoma obliqua nucleopolyhedrosis virus	Hyphantria cunea nucleopolyhedrovirus	Mythimna unipuncta nucleopolyhedrovirus	Orgyia pseudotsugata multipl
AV955_gp006	No
AV955_gp005	IIV22	Dasineura jujubifolia toursvirus 2a	IIV30	WIV	IIV3	IIV6	Anopheles minimus irodovirus		IV Liz-CrIV	IV Kaz2018
AV955_gp004	Dasineura jujubifolia toursvirus 2a	Choristoneura rosaceana entomopoxvirus	Amsacta moorei entomopoxvirus	Choristoneura biennis entomopoxvirus	IIV6	IIV30	IV Liz-CrIV	Anomala cuprea entomopoxvirus	WIV	IV Kaz2018
AV955_gp003	Dasineura jujubifolia toursvirus 2a	IIV6	IV Liz-CrIV	IIV31	Anopheles minimus irodovirus	Planctomycetia bacterium	WIV	IIV25	uncultured Mediterranean phage	IIV22
AV955_gp002	No
AV955_gp001	Dasineura jujubifolia toursvirus 2a	Anopheles minimus irodovirus	IIV3	WIV	Pelagibacteraceae bacterium	Cherax quadricarinatus iridovirus	IV22	IV31	Lymphocystis disease virus Sa	Erythrocytic necrosis virus

## Sheet: DjTV
DjTV ORF	1	2	3	4	5	6	7	8	9	10
DjTV_ORF141	Xenorhabdus sp. VLS	Xenorhabdus poinarii	Xenorhabdus poinarii	Xenorhabdus sp. 3]	Xenorhabdus doucetiae	Xenorhabdus eapokensis	Xenorhabdus thuongxuanensis	[Xenorhabdus sp. BG5	Rahnella aquatilis	Paenibacillus alvei
DjTV_ORF140	DpTV1a	IIV31	IIV Kaz2018	IV Liz-CrIV	IIV6	Trichoplusia ni ascovirus 2c	Trichoplusia ni ascovirus 6b	Marseillevirus LCMAC202	Marseillevirus LCMAC201	Bodo saltans virus
DjTV_ORF139	No
DjTV_ORF138	No
DjTV_ORF137	DpTV1a	IIV6	IV Liz-CrIV	IIV31	IIV22	WIV	Anopheles minimus irodovirus	IIV25	IIV3	Rhodospirillaceae bacterium
DjTV_ORF136	No
DjTV_ORF135	Dickeya phage Amaethon	Edwardsiella phage KF-1	Campylobacter coli	Campylobacter jejuni	Parvibaculum sp.	Archaeoglobus profundus	Bacteroidia bacterium	Chloroflexi bacterium	uncultured Caudovirales phage	Lachnospiraceae bacterium			Tursvirus	Iridovirus	entomopoxvirus	Ascovirus	other virus	others	No hit	total
DjTV_ORF134	No											1	69	5	5	0	5	18	39	141
DjTV_ORF133	Erinnyis ello granulovirus	Choristoneura fumiferana granulovirus	Lymantria dispar multiple nucleopolyhedrovirus	Choristoneura biennis entomopoxvirus	Lymantria xylina nucleopolyhedrovirus	Choristoneura rosaceana entomopoxvirus	Spodoptera frugiperda granulovirus	Mythimna unipuncta granulovirus B	Clostera anastomosis granulovirus B	Agrotis segetum granulovirus		2	4	36	5	6	6	27		84
DjTV_ORF132	No											3		42	5	5	6	26		84
DjTV_ORF131	No											4	2	36	5	2	7	30		82
DjTV_ORF130	No											5		33	5	4	7	31		80
DjTV_ORF129	DpTV1a	IIV31	IIV6	Spodoptera frugiperda ascovirus 1a	IIV Kaz2018	IV Liz-CrIV	IIV22	IIV30	Heliothis virescens ascovirus 3j	Heliothis virescens ascovirus 3h		6	2	29	5	4	3	37		80
DjTV_ORF128	DpTV1a	IIV31	IIV6	IIV30	IIV22	IIV25	Cherax quadricarinatus iridovirus	WIV	IIV3	Hesseltinella vesiculosa		7	1	29	2	8	6	34		80
DjTV_ORF127	DpTV1a	Trichoplusia ni ascovirus 6b	Spodoptera frugiperda ascovirus 1a	Nilaparvata lugens	Heliothis virescens ascovirus 3f	Myzus persicae	[Heliothis virescens ascovirus 3j	[Rhipicephalus sanguineus	Laodelphax striatellus	Laodelphax striatellus		8	1	28	0	3	8	36		76
DjTV_ORF126	Mytilus coruscus	Paeniclostridium sordellii	Phycisphaerae bacterium	Xenopus tropicalis	Nocardiopsis aegyptia	Trichosporon asahii var. asahii CBS 8904	Manduca sexta	Cohnella lupini	Zostera marina	Cytophagaceae bacterium FSY-15		9		26	2	5	8	33		74
DjTV_ORF125	DpTV1a	Chryseobacterium indologenes	Pantoea agglomerans	Bacteroidetes bacterium	Chryseobacterium sp	Chryseobacterium sp	Chryseobacterium sp	Chryseobacterium sp	Chryseobacterium sp	Chryseobacterium sp		10		24	0	6	7	36		73
DjTV_ORF124	No
DjTV_ORF123	DpTV1a	Trichoplusia ni ascovirus 6b	Trichoplusia ni ascovirus 2c]	Leclercia sp. 4-9-1-25	Enterobacter cloacae	Enterobacteriaceae bacterium ATCC 29904	Trichoplusia ni ascovirus 6b	Serratia marcescens
DjTV_ORF122	DpTV1a	Serratia sp. FGI94	Trichoplusia ni ascovirus 6b	unclassified Pseudomonas	Trichoplusia ni ascovirus 2c	Serratia marcescens	Trichoplusia ni ascovirus 6b
DjTV_ORF121	DpTV1a
DjTV_ORF120	No
DjTV_ORF119	DpTV1a	Halyomorpha halys	Onthophagus taurus	Xenopus tropicalis	Hydra vulgaris	bacterium]	Bursaphelenchus xylophilus	Nicrophorus vespilloides	Nicrophorus vespilloides	Tigriopus californicus
DjTV_ORF118	DpTV1a
DjTV_ORF117	No
DjTV_ORF116	DpTV1a	Marseillevirus marseillevirus	Tokyovirus A1	Tunisvirus fontaine2
DjTV_ORF115	DpTV1a	Heliothis virescens ascovirus 3f	Trichoplusia ni ascovirus 2c	Encephalitozoon romaleae SJ-2008	Encephalitozoon hellem ATCC 50504	Guillardia theta CCMP2712	Encephalitozoon intestinalis ATCC 50506	Nosema ceranae	Encephalitozoon cuniculi GB-M1	Hamiltosporidium magnivora
DjTV_ORF114	DpTV1a	Anopheles minimus irodovirus	IIV31	IIV22	IIV Kaz2018	IIV6	IIv30	IIv3	Cherax quadricarinatus iridovirus	Iridovirus LCIVAC01
DjTV_ORF113	Bugula neritina	Macrostomum lignano	Crassostrea virginica	Bombyx mori	Macrostomum lignano	Gouania willdenowi	Hysterangium stoloniferum	erkinsus olseni	Halobacterium sp. R2-5	Hysterangium stoloniferum
DjTV_ORF112	No
DjTV_ORF111	DpTV1a	IIv6	IV Liz-CrIV	IIV Kaz2018	IIV31	IIV25	WIV	IIV30	IIV22	Trichoplusia ni ascovirus 2c
DjTV_ORF110	DpTV1a	Thelohania contejeani	IV Liz-CrIV	IIV6	IIV31	Basidiobolus meristosporus CBS 931.73	IIV3	IIV25	WIV	Entamoeba dispar SAW760]
DjTV_ORF109	No
DjTV_ORF108	DpTV1a	Crassostrea gigas	Spodoptera frugiperda	Agrotis segetum nucleopolyhedrovirus B	Choristoneura fumiferana granulovirus	Dasychira pudibunda nucleopolyhedrovirus	Daphnia magna	Matsumuraeses phaseoli granulovirus	Mythimna separata entomopoxvirus	Adoxophyes orana granulovirus
DjTV_ORF107	DpTV1a
DjTV_ORF106	No
DjTV_ORF105	No
DjTV_ORF104	No
DjTV_ORF103	DpTV1a
DjTV_ORF102	Cyberlindnera fabianii	Trichogramma brassicae	Gromia oviformis	Metadinium medium	Acanthocystis turfacea Chlorella virus Br0604L	Gymnopus confluens	Actinobacteria bacterium	Musa acuminata subsp. malaccensis	Edhazardia aedis USNM 41457	Lentinula edodes
DjTV_ORF101	No
DjTV_ORF100	No
DjTV_ORF99	DpTV1a	IIV31	IV Liz-CrIV	IIV6	Trichoplusia ni ascovirus 2c	Trichoplusia ni ascovirus 6b	Spodoptera frugiperda ascovirus 1a	Heliothis virescens ascovirus 3f	Anopheles minimus irodovirus	Shrimp hemocyte iridescent virus
DjTV_ORF98	DpTV1a	Grouper iridovirus	IIV31	Singapore grouper iridovirus	Tortoise ranavirus	IV Liz-CrIV	Tiger frog virus	Rana catesbeiana virus	Ambystoma tigrinum virus	Common midwife toad virus
DjTV_ORF97	DpTV1a	IIV6	IV Liz-CrIV	IIV31	Alphaproteobacteria bacterium	Iridovirus LCIVAC01	Marseillevirus LCMAC202	IIV30	Anopheles minimus irodovirus	IIV25
DjTV_ORF96	No
DjTV_ORF95	DpTV1a	Araneus ventricosus	Drosophila miranda	Shearwaterpox virus	Bursaphelenchus xylophilus	Drosophila pseudoobscura	Kuraishia capsulata CBS 1993	Rhizopus oryzae	Canarypox virus	Bursaphelenchus okinawaensis
DjTV_ORF94	DpTV1a	IIV6	IV Liz-CrIV	IIV31	Cherax quadricarinatus iridovirus	Shrimp hemocyte iridescent virus	IIV3	[Marseillevirus LCMAC202	Iridovirus LCIVAC01	IIV22
DjTV_ORF93	No
DjTV_ORF92	DpTV1a
DjTV_ORF91	DpTV1a
DjTV_ORF90	DpTV1a	IIV6	IV Liz-CrIV	IIV Kaz2018	IIV31	Nostoc sp. PA-18-2419	Nostoc sp. JL23	Desmonostoc muscorum	Nostocaceae	Peltigera membranacea cyanobiont
DjTV_ORF89	DpTV1a	Spodoptera frugiperda ascovirus 1a	IIV25	WIV	IIV30	Colwellia sp	IIV22	Trichoplusia ni ascovirus 6b	[Anopheles minimus irodovirus	IIV6
DjTV_ORF88	DpTV1a
DjTV_ORF87	DpTV1a	IIV6	IIV31
DjTV_ORF86	DpTV1a	IIV6	IV Liz-CrIV	IIV31	WIV	IIV30	IIV25	IIV3	IIV22A	IIV22
DjTV_ORF85	Gossypium arboreum	Gossypium hirsutum	Papaver somniferum	Meloidogyne enterolobii	Crassostrea virginica	Folsomia candida]	Wickerhamiella sorbophila	Zostera marina	Blastocystis sp. subtype 4	Nosema ceranae
DjTV_ORF84	DpTV1a	IIV31	IIV25	WIV	IIV30	IIV22	IIV3
DjTV_ORF83	Colwellia sp	DpTV1a	IV Liz-CrIV	IIV6	IIV Kaz2018	Iridovirus LCIVAC01	IIV22	IIV30	IIV31	WIV
DjTV_ORF82	DpTV1a
DjTV_ORF81	DpTV1a	IIV31	IIV6	IV Liz-CrIV	Nitrosomonadales bacterium	IIV25	WIV	Cherax quadricarinatus iridovirus	Spodoptera frugiperda ascovirus 1a	Anopheles minimus irodovirus
DjTV_ORF80	Streptococcus suis	Myotis myotis]	Erysipelotrichaceae bacterium	Brochothrix thermosphacta	Halicephalobus sp. NKZ332	Mammaliicoccus fleurettii	Nymphon striatum	Spathaspora sp. JA1	Mammaliicoccus sciuri	Plakobranchus ocellatus
DjTV_ORF79	Anser cygnoides domesticus	Thalassophryne amazonica	erca fluviatilis	Sander lucioperca	Oncorhynchus keta	Oncorhynchus kisutch	Sparus aurata	Gasterosteus aculeatus aculeatus	Pungitius pungitius	Salvelinus namaycush
DjTV_ORF78	DpTV1a	Heliothis virescens ascovirus 3f	IIV6	Verrucomicrobia bacterium	bacterium	Anopheles minimus irodovirus	IIV31	IIV3	Lymphocystis disease virus 1	Trichoplusia ni ascovirus 2c
DjTV_ORF77	DpTV1a
DjTV_ORF76	No
DjTV_ORF75	No
DjTV_ORF74	No
DjTV_ORF73	DpTV1a	IIV6	IIV31	IIV Kaz2018	Colwellia sp.	Harpegnathos saltator	Costelytra zealandica iridescent virus	IIV22	Proteobacteria bacterium	IIV30
DjTV_ORF72	DpTV1a	Dehalococcoidia bacterium	Flavobacteriales bacterium	Marseillevirus LCMAC102	Dishui Lake phycodnavirus 3	Adoxophyes honmai entomopoxvirus	Verrucomicrobiales bacterium	Euryarchaeota archaeon	bacterium	Micromonas pusilla virus PL1
DjTV_ORF71	DpTV1a	IIV6	IV Liz-CrIV	IIV31	IIV Kaz2018	Trichoplusia ni ascovirus 2c	Trichoplusia ni ascovirus 6b	Cherax quadricarinatus iridovirus	Anopheles minimus irodovirus	IIV30
DjTV_ORF70	Saprospiraceae bacterium	Tuber melanosporum Mel28	Tuber indicum	Marchantia polymorpha	Suillus clintonianus	Moorea sp. SIOASIH	[Apostichopus japonicus	Mizuhopecten yessoensis	Moorea producens	Marchantia polymorpha
DjTV_ORF69	DpTV1a
DjTV_ORF68	No
DjTV_ORF67	DpTV1a	Heliothis virescens ascovirus 3j	Spodoptera frugiperda ascovirus 1a	Trichoplusia ni ascovirus 2c	Heliothis virescens ascovirus 3f	Heliothis virescens ascovirus 3h	Heliothis virescens ascovirus 3e
DjTV_ORF66	Flavobacteriaceae bacterium	Euryarchaeota archaeon
DjTV_ORF65	No
DjTV_ORF64	No
DjTV_ORF63	DpTV1a	IIV31	IIV25	bacterium	IIV30	uncultured organism MedDCM-OCT-S09-C213	Erythrocytic necrosis virus	IIV3	IV Liz-CrIV	IIV22
DjTV_ORF62	DpTV1a	IIV6	IV Liz-CrIV	IIV25	WIV	IIV22	IIV30	Bacteroidetes bacterium	Micrococcales bacterium	Actinobacteria bacterium
DjTV_ORF61	DpTV1a		IV Liz-CrIV	IIV Kaz2018	IIV6	IIV31	Lymphocystis disease virus Sa	Cherax quadricarinatus iridovirus	Zoo ranavirus	German gecko ranavirus
DjTV_ORF60	Diabrotica undecimpunctata virus 1		Beihai picorna-like virus 110	Wenzhou shrimp virus 4
DjTV_ORF59	DpTV1a
DjTV_ORF58	DpTV1a	IIV31	IV Liz-CrIV	Tupanvirus soda lake	IIV6	Acanthamoeba castellanii str. Neff	Haplosporangium sp. Z 767	Tupanvirus deep ocean	Serendipita vermifera MAFF 305830	Polarella glacialis
DjTV_ORF57	DpTV1a	IV Liz-CrIV	IIV31	IIV Kaz2018	IIV6	IIV22A	IIV22	WIV	IIV30	IIV25
DjTV_ORF56	No
DjTV_ORF55	DpTV1a	Anopheles minimus irodovirus	IIV6	IV Liz-CrIV	IIV Kaz2018	IIV31	Pithovirus LCPAC101	Tunisvirus fontaine2	Insectomime virus	Noumeavirus
DjTV_ORF54	Cod iridovirus	DpTV1a	Tortoise ranavirus	Pike perch iridovirus	Epizootic haematopoietic necrosis virus	Epizootic haematopoietic necrosis virus	Ranavirus maximus	Tiger frog virus	Andrias davidianus ranavirus	Chinese giant salamander iridovirus
DjTV_ORF53	No
DjTV_ORF52	Megastigmus wasp adintovirus	Wasmannia auropunctata	Drosophila novamexicana	Drosophila virilis	Trachymyrmex cornetzi	Acromyrmex charruanus	Acromyrmex echinatior	Pseudoatta argentina	Trachymyrmex septentrionalis	Acromyrmex heyeri
DjTV_ORF51	No
DjTV_ORF50	DpTV1a	Anopheles minimus irodovirus	IIV3	IIV22	IIV30	IIV25	WIV	IIV31	IIV6	IV Liz-CrIV
DjTV_ORF49	No
DjTV_ORF48	No
DjTV_ORF47	Diuraphis noxia	Aphis gossypii	Acyrthosiphon pisum	Chanos chanos	Cuculus canorus	Channa argus	Phalacrocorax carbo	Sipha flava	Diuraphis noxia	Charadrius vociferus
DjTV_ORF46	DpTV1a	Anopheles albimanus	Anopheles sinensis	Aedes albopictus	Culex quinquefasciatus	Aedes aegypti	Anopheles gambiae str. PEST	Drosophila obscura	Anopheles coluzzii	Zootermopsis nevadensis
DjTV_ORF45	[Anomala cuprea entomopoxvirus	Choristoneura biennis entomopoxvirus	Choristoneura rosaceana entomopoxvirus	Anomala cuprea entomopoxvirus	Amsacta moorei entomopoxvirus	Mythimna separata entomopoxvirus	eliothis armigera entomopoxvirus	IIV3	IIV31	Cinara cedri
DjTV_ORF44	DpTV1a	IIV6	IIV-LizCrIV	IIV31	Harpegnathos saltator	uncultured Caudovirales phage	Cytophagia bacterium	Actinobacteria bacterium	bacterium	Proteobacteria bacterium
DjTV_ORF43	oprinellus micaceus	ligase [Dasineura	Aphis glycines]	Chanos chanos	Medicago truncatula	Coprinellus angulatus	Quercus suber	Castanea mollissima	Quercus lobata	Aphis cracc
DjTV_ORF42	Kwoniella pini CBS 10737
DjTV_ORF41	Trichoderma reesei	Trichoderma parareesei	Dissophora ornata	Trichoderma.	Trichoderma virens	Trichoderma lentiforme	Trichoderma harzianum	Trichoderma guizhouense	Botryotinia calthae	Ascosphaera apis ARSEF 7405
DjTV_ORF40	Armadillidium vulgare	Pithovirus LCPAC104	IIV6	IIV Kaz2018	IV Liz-CrIV	DpTV1a	Pithovirus LCPAC102	Ambystoma tigrinum virus	Cod iridovirus	Frog virus 3
DjTV_ORF39	Choristoneura biennis entomopoxvirus	Anomala cuprea entomopoxvirus	Choristoneura rosaceana entomopoxvirus	Choristoneura biennis entomopoxvirus	Amsacta moorei entomopoxvirus	Mythimna separata entomopoxvirus	Heliothis armigera entomopoxvirus	DpTV1a	Cinara cedri	Armadillidium vulgare iridescent virus
DjTV_ORF38	DpTV1a	Cryptotermes secundus	Ostrinia furnacalis	Darwinula stevensoni	Hyposmocoma kahamanoa	Drosophila virilis	Trichoplusia ni	Zootermopsis nevadensis	Sarcophaga bullata]	Drosophila novamexicana
DjTV_ORF37	No
DjTV_ORF36	Lymphocystis disease virus 2	Lymphocystis disease virus 4	Lymphocystis disease virus - isolate China	Lymphocystis disease virus - isolate China	Lymphocystis disease virus Sa	Erythrocytic necrosis virus	Armadillidium vulgare iridescent virus
DjTV_ORF35	Choristoneura biennis entomopoxvirus	Choristoneura rosaceana entomopoxvirus	Anomala cuprea entomopoxvirus	Mythimna separata entomopoxvirus	Amsacta moorei entomopoxvirus	Heliothis armigera entomopoxvirus	DpTV1a	Cinara cedri	Yalta virus	Armadillidium vulgare iridescent virus
DjTV_ORF34	N0
DjTV_ORF33	Mamestra configurata nucleopolyhedrovirus A	Xestia c-nigrum granulovirus	Pseudalatia unipuncta granulovirus	Trichoplusia ni granulovirus LBIV-12	Mocis latipes granulovirus	Spodoptera litura granulovirus	Adoxophyes orana nucleopolyhedrovirus	Adoxophyes honmai nucleopolyhedrovirus	Helicoverpa armigera granulovirus
DjTV_ORF32	Anomala cuprea entomopoxvirus	Amsacta moorei entomopoxvirus	Choristoneura rosaceana entomopoxvirus	Choristoneura biennis entomopoxvirus	Choristoneura rosaceana entomopoxvirus	DpTV1a	Aeribacillus pallidus	Brevibacillus sp. LEMMJ03	Brevibacillus thermoruber	Brevibacillus laterosporus
DjTV_ORF31	Anomala cuprea entomopoxvirus	Choristoneura biennis entomopoxvirus	Choristoneura rosaceana entomopoxvirus	DpTV1a	Amsacta moorei entomopoxvirus	IV Liz-CrIV	IIV6	Armadillidium vulgare iridescent virus	Mythimna separata entomopoxvirus	Staphylococcus pseudintermedius
DjTV_ORF30	DpTV1a	IV Liz-CrIV		Armadillidium vulgare iridescent virus	Chloroflexi bacterium	bacterium	Thaumarchaeota archaeon	uncultured Caudovirales phage	bacterium	uncultured Caudovirales phage
DjTV_ORF29	NO
DjTV_ORF28	DpTV1a
DjTV_ORF27	DpTV1a
DjTV_ORF26	DpTV1a	IIV Kaz2018	IIV6	IV Liz-CrIV	Camelina sativa	[Arabidopsis lyrata subsp. lyrata	Arabidopsis thaliana	Capsella rubella	bacterium	Cicer arietinum
DjTV_ORF25	DpTV1a	Armadillidium vulgare iridescent virus	IIV6	IV Liz-CrIV	IIV Kaz2018	Anopheles minimus irodovirus	IIV30	bacterium	Trichoplusia ni ascovirus 6b	Trichoplusia ni ascovirus 2c
DjTV_ORF24	No
DjTV_ORF23	No
DjTV_ORF22	DpTV1a	IV Liz-CrIV	IIV6	Armadillidium vulgare iridescent virus	uncultured Mediterranean phage	Anopheles minimus irodovirus	bacterium	IIV3	IIV22	IIV25
DjTV_ORF21	Steroidobacter sp. S1-65	Gloeothece verrucosa	Microvirga makkahensis	Halomonas bachuensis	Rhizobium sp. BK696	Duganella callida	Microvirga makkahensis	Halomonas saliphila	ostoc sp. LPT	Lonsdalea quercina
DjTV_ORF20	No
DjTV_ORF19	Armadillidium vulgare iridescent virus	DpTV1a
DjTV_ORF18	DpTV1a	Armadillidium vulgare iridescent virus	IV Liz-CrIV	IIV6	IIV3	IIV22	IIV30	Anopheles minimus irodovirus	Iridovirus LCIVAC01	IIV25
DjTV_ORF17	DpTV1a	IIV25	Artogeia rapae granulovirus	WIV	Pieris rapae granulovirus	IIV22	Agrotis segetum granulovirus	Agrotis segetum granulovirus	Plodia interpunctella granulovirus	Cydia pomonella granulovirus
DjTV_ORF16	DpTV1a	Folsomia candida	Copidosoma floridanum	Ixodes persulcatus	Ixodes scapularis	Cloeon dipterum	Ancylostoma ceylanicum	Pristionchus pacificus	Ignelater luminosus	Eufriesea mexicana
DjTV_ORF15	Aestuariimicrobium ganziense	Arthrobacter sp. AET 35A	Arthrobacter sp. 147(2020)	unclassified Arthrobacter	Arthrobacter sp. CAN_A1	Planosporangium thailandense	Kocuria polaris	Arthrobacter sp. 260	Arsenicicoccus bolidensis	Candidatus Aquiluna sp. IMCC13023
DjTV_ORF14	Drosophila busckii	Drosophila innubila	Drosophila subobscura	Rhynchophorus ferrugineus	Drosophila obscura	Aethina tumida	Drosophila grimshawi	Sitophilus oryzae	Drosophila bipectinata	Apolygus lucorum
DjTV_ORF13	No
DjTV_ORF12	IIV6	IIV Kaz2018	IV Liz-CrIV	DpTV1a	Armadillidium vulgare iridescent virus	IIV22	Stegodyphus dumicola	IV30	IIV25	WIV
DjTV_ORF11	DpTV1a
DjTV_ORF10	DpTV1a	Armadillidium vulgare iridescent virus	IIV6	IV Liz-CrIV	IIV Kaz2018	Pelagibacteraceae bacterium TMED237	Trichoplusia ni ascovirus 2c	Trichoplusia ni ascovirus 6b	Heliothis virescens ascovirus 3f	Heliothis virescens ascovirus 3e
DjTV_ORF9	DpTV1a	Lasius niger	IIV22	IIV30	WIV	IIV25	IIV3	Exaiptasia diaphana
DjTV_ORF8	No
DjTV_ORF7	DpTV1a	Armadillidium vulgare iridescent virus	IV Liz-CrIV	IIV Kaz2018	IIV6	bacterium	Anopheles minimus irodovirus	IIV3	Trichoplusia ni ascovirus 6b	Trichoplusia ni ascovirus 2c]
DjTV_ORF6	DpTV1a
DjTV_ORF5	Coturnix japonica	Butyrivibrio sp	Synergistaceae bacterium	Hippocampus comes	Miscanthus lutarioriparius	Numida meleagris	Selenomonadaceae bacterium	Hippocampus comes	Blattabacterium cuenoti	Coprococcus comes
DjTV_ORF4	DpTV1a	Armadillidium vulgare iridescent virus	WIV	Harpegnathos saltator	IV Liz-CrIV	IIV6	IIV25	Anopheles minimus irodovirus	uncultured Mediterranean phage	IIV22
DjTV_ORF3	No
DjTV_ORF2	DpTV1a	Dishui Lake phycodnavirus 4	Yellowstone lake phycodnavirus 1
DjTV_ORF1	DpTV1a	Anopheles minimus irodovirus	WIV	Pelagibacteraceae bacterium TMED237	IIV3	Shrimp hemocyte iridescent virus	Armadillidium vulgare iridescent virus	Iridovirus RMIV (IV22) regular R	Lymphocystis disease virus - isolate China	Lymphocystis disease virus Sa

## Sheet: DiTV3
DiTV3a ORF	1	2	3	4	5	6	7	8	9	10					Tursvirus	Iridovirus	entomopoxvirus	Ascovirus	other virus	others	No hit	total
DiTV3a_F1_ORF1	No													1	69	6	0	0	1	11	33	120
DiTV3a_F1_ORF2	No													2	51	15	0	0	3	13		82
DiTV3a_F1_ORF3	DjTV2a	DpTV1a	IIV31	IIV6	IIV LIz-CrIV	Cytophagia bacterium		uncultured Caudovirales phage	Proteobacteria bacterium	uncultured Caudovirales phage				3	6	37	0	3	3	20		69
DiTV3a_F1_ORF4	No													4	0	38	0	2	6	17		63
DiTV3a_F1_ORF5	Tritrichomonas foetus													5	0	40	1	2	2	18		63
DiTV3a_F1_ORF6	DjTV2a	DpTV1a	Anopheles minimus irodovirus	WIV	IIV3	Cherax quadricarinatus iridovirus	IIV22	Pelagibacteraceae bacterium TMED237	Lymphocystis disease virus Sa	Lymphocystis disease virus - isolate China				6	2	30	0	2	4	23		61
DiTV3a_F1_ORF7	No													7	1	27	0	5	4	22		59
DiTV3a_F1_ORF8	Bifidobacterium pseudolongum subsp. globosum	Aeromonas caviae	Aeromonas sp. DNP9	Aeromonas veronii	Bacteroides sp.	Haemophilus influenzae	Rodentibacter rarus	Desulfallas gibsoniae	Ruminococcus sp.	Anaerococcus hydrogenalis				8	0	24	0	3	7	25		59
DiTV3a_F1_ORF9	DjTV2a	DpTV1a	IIV31	IIV LIz-CrIV	uncultured Caudovirales phage	Cytophagia bacterium	uncultured Caudovirales phage	Sutterella wadsworthensis	Alphaproteobacteria bacterium	Proteobacteria bacterium				9	0	24	0	6	2	26		58
DiTV3a_F2_ORF1	No													10	0	24	0	4	9	21		58
DiTV3a_F2_ORF2	DjTV2a	DpTV1a	Anopheles minimus irodovirus	Iridovirus LCIVAC01	Cherax quadricarinatus iridovirus	IIV22	WIV	IIV30	IIV25	IIV31
DiTV3a_F2_ORF3	DpTV1a	DjTV2a	Micromonas pusilla virus 12T	Micromonas sp. RCC1109 virus MpV1	Actinobacteria bacterium	Yellowstone lake phycodnavirus	Cherax quadricarinatus iridovirus	Klebsormidium nitens	WIV	IIV3
DiTV3a_F2_ORF4	No
DiTV3a_F2_ORF5	No
DiTV3a_F2_ORF6	DjTV2a
DiTV3a_F2_ORF7	DpTV1a	DjTV2a	IIV31
DiTV3a_F2_ORF8	DpTV1a	DjTV2a	IIV6	IIV LIz-CrIV	IV Kaz2018	IIV3	IV31	WIV	IIV25	IIV30
DiTV3a_F2_ORF9	Micractinium conductrix	Anopheles albimanus	Anopheles darlingi	Aedes aegypti	Aedes albopictus	[Aedes albopictus	Aedes albopictus	Frankliniella occidentalis	Helicobacter pylori	Dissostichus mawsoni
DiTV3a_F2_ORF10	DjTV2a	DpTV1a	IIV31	IIV LIz-CrIV	IV Kaz2018	IIV6	Trichoplusia ni ascovirus 2c		Trichoplusia ni ascovirus 6b	Heliothis virescens ascovirus 3j
DiTV3a_F2_ORF11	Dendroctonus ponderosae		Cimex lectularius	Bradysia coprophila	Apolygus lucorum	Zootermopsis nevadensis	[Asbolus verrucosus	Onthophagus taurus	Coptotermes formosanus	Leptinotarsa decemlineata
DiTV3a_F2_ORF12	Smittium simulii	Armillaria ostoyae	Armillaria gallica	Armillaria solidipes	Mycena chlorophos	Cheloniid poxvirus 1	Schizosaccharomyces cryophilus OY26	Fowlpox virus	Mycena indigotica	Canarypox virus
DiTV3a_F2_ORF13	No
DiTV3a_F2_ORF14	No
DiTV3a_F2_ORF15	Acanthamoeba polyphaga mimivirus	Hirudovirus strain Sangsue	Acanthamoeba castellanii mamavirus	Mimivirus reunion	Acanthamoeba polyphaga mimivirus	IIV22	IIV30	IIV25	WIV	Moumouvirus australiensis
DiTV3a_F2_ORF16	No
DiTV3a_F2_ORF17	DjTV2a	DpTV1a	IIV31	IIV LIz-CrIV	IIV6	IV Kaz2018	Nostoc sp. PA-18-2419	Nostocales cyanobacterium LEGE 12452	Desmonostoc muscorum	Nostoc flagelliforme
DiTV3a_F2_ORF18	DjTV2a	DpTV1a	Heliothis virescens ascovirus 3i	Heliothis virescens ascovirus 3e	Trichoplusia ni ascovirus 2c	Nematocida displodere	Encephalitozoon intestinalis ATCC 50506	Nosema bombycis CQ1	Encephalitozoon cuniculi GB-M1	Anncaliia algerae PRA109
DiTV3a_F2_ORF19	No
DiTV3a_F2_ORF20	Haemonchus contortus	Oesophagostomum dentatum	Teladorsagia circumcincta	Caenorhabditis bovis	Ancylostoma ceylanicum	Necator americanus	Dictyocaulus viviparus]	Angiostrongylus cantonensis	Haemonchus placei	Strongylus vulgaris
DiTV3a_F2_ORF21	No
DiTV3a_F2_ORF22	DpTV1a	DjTV2a	IIV LIz-CrIV	IIV6	IIV31	Acanthamoeba castellanii str. Neff	Stentor coeruleus	Aspergillus transmontanensis	Aspergillus flavus	Aspergillus minisclerotigenes
DiTV3a_F3_ORF1	DjTV2a	DpTV1a
DiTV3a_F3_ORF2	DjTV2a	IIV LIz-CrIV	DpTV1a	IIV6	IIV31	Marseillevirus marseillevirus	Melbournevirus	Cannes 8 virus	Anopheles minimus irodovirus	[Lausannevirus
DiTV3a_F3_ORF3	No
DiTV3a_F3_ORF4	DpTV1a	DjTV2a
DiTV3a_F3_ORF5	DjTV2a	DpTV1a	IIV LIz-CrIV	IIV6	IIV31	WIV	Anopheles minimus irodovirus	IIV25	Shrimp hemocyte iridescent virus	Cherax quadricarinatus iridovirus
DiTV3a_F3_ORF6	DjTV2a	DpTV1a	WIV	IIV3	IIV25	IV Kaz2018	IIV LIz-CrIV	IIV6	IIV30	IIV22
DiTV3a_F3_ORF7	DjTV2a	DpTV1a	IIV31	IIV LIz-CrIV	IIV6	Anopheles minimus irodovirus	Erythrocytic necrosis virus	IIV22	uncultured Mediterranean phage	IIV30
DiTV3a_F3_ORF8	Anopheles minimus irodovirus	IIV LIz-CrIV	IIV22	IIV30	IIV3	Trichoplusia ni ascovirus 6b	Trichoplusia ni ascovirus 2c	Cherax quadricarinatus iridovirus	WIV	IIV25
DiTV3a_F3_ORF9	No
DiTV3a_F3_ORF10	No
DiTV3a_F3_ORF11	No
DiTV3a_F3_ORF12	No
DiTV3a_F4_ORF1	DpTV1a	DjTV2a
DiTV3a_F4_ORF2	DjTV2a	DpTV1a
DiTV3a_F4_ORF3	DjTV2a	DpTV1a	IIV LIz-CrIV	IIV6	IIV31	Trichoplusia ni ascovirus 6b		Trichoplusia ni ascovirus 2c	Spodoptera frugiperda ascovirus 1a	uncultured Mediterranean phage
DiTV3a_F4_ORF4	No
DiTV3a_F4_ORF5	DjTV2a	DpTV1a	IIV6	IV Kaz2018	IIV31	Harpegnathos saltator	IIV30	Tipula iridescent virus	IIV22	WIV
DiTV3a_F4_ORF6	DjTV2a	Fasciola hepatica	Dubosiella newyorkensis
DiTV3a_F4_ORF7	DpTV1a	DjTV2a	IIV LIz-CrIV	IIV6	IIV31	Iridovirus LCIVAC01	Alphaproteobacteria bacterium	Noumeavirus	Brazilian marseillevirus	Kurlavirus BKC-1
DiTV3a_F4_ORF8	DjTV2a	IIV31	Thelohania contejeani	IIV6	IIV LIz-CrIV	DpTV1a	Trichoplusia ni ascovirus 2c]	Spirochaetia bacterium	bacterium	Heliothis virescens ascovirus 3j
DiTV3a_F4_ORF9	DjTV2a	DpTV1a
DiTV3a_F4_ORF10	IIV22	IIV30	WIV	IIV25	IIV3	IIV LIz-CrIV	IIV6	Nelumbo nucifera	Marchantia polymorpha subsp. ruderalis	Punica granatum
DiTV3a_F4_ORF11	No
DiTV3a_F4_ORF12	DpTV1a	Contarinia nasturtii	Fusarium oxysporum f. sp. narcissi	Microthlaspi erraticum	Synchytrium microbalum	Zootermopsis nevadensis	DjTV2a	Limulus polyphemus	[Candida] pseudohaemulonii	Rattus norvegicus
DiTV3a_F4_ORF13	No
DiTV3a_F5_ORF1	DjTV2a	DpTV1a	IIV6	IIV LIz-CrIV	IV Kaz2018	WIV	IIV25	IIV30	IIV22	IIV31
DiTV3a_F5_ORF2	No
DiTV3a_F5_ORF3	No
DiTV3a_F5_ORF4	No
DiTV3a_F6_ORF1	No
DiTV3a_F6_ORF2	No
DiTV3a_F6_ORF3	Coxiella burnetii	Paraburkholderia rhizosphaerae	Pseudomonas sp. 32_A	Paraburkholderia rhizosphaerae	Myroides odoratus	Salmonella enterica	Tatumella morbirosei	Salmonella enterica
DiTV3a_F6_ORF4	DjTV2a
DiTV3a_F6_ORF5	DpTV1a	Teleopsis dalmanni	Neodiprion lecontei	Athalia rosae	Eumeta japonica	Manduca sexta	Drosophila eugracilis	Lucilia sericata	Ceratosolen solmsi marchali	Copidosoma floridanum
DiTV3a_F7_ORF1	[Myzus persicae	Aphis craccivora	Aphis gossypii	Bombyx mori	Ctenocephalides felis	Trachymyrmex cornetzi]	Chilo suppressalis	xodes scapularis	Acyrthosiphon pisum	Helobdella robusta
DiTV3a_F7_ORF2	No
DiTV3a_F7_ORF3	DpTV1a	DjTV2a	IIV22	IIV30	Spodoptera frugiperda ascovirus 1a	IIV31	WIV	IIV25	Lymphocystis disease virus 4	Trichoplusia ni ascovirus 6b]
DiTV3a_F7_ORF4	DpTV1a	DjTV2a	IIV31	IV Kaz2018	IIV LIz-CrIV	Harpegnathos saltator	Anopheles minimus irodovirus	IIV6	IIV30	WIV
DiTV3a_F7_ORF5	No
DiTV3a_F7_ORF6	DjTV2a	IV Kaz2018	IIV6	IIV LIz-CrIV	IIV31	DpTV1a	Colwellia sp.	Anopheles minimus irodovirus	Iridovirus LCIVAC01	IIV22	IIV25
DiTV3a_F7_ORF7	IIV3	IIV22	WIV	IIV30	IIV22
DiTV3a_F8_ORF1	DjTV2a	DpTV1a	Cherax quadricarinatus iridovirus	Shrimp hemocyte iridescent virus	IIV31	uncultured organism MedDCM-OCT-S09-C213	IV Kaz2018	IIV LIz-CrIV	bacterium	IIV6	bacterium
DiTV3a_F8_ORF2	DpTV1a	DjTV2a
DiTV3a_F8_ORF3	DjTV2a	IIV LIz-CrIV	IIV6	IV Kaz2018	IIV3	Anopheles minimus irodovirus	IIV31	Stegodyphus dumicola	IIV22	IIV30	DpTV1a
DiTV3a_F8_ORF4	DjTV2a	DpTV1a	Trichoplusia ni ascovirus 6b	Spodoptera frugiperda ascovirus 1a	[Dendroctonus ponderosae	Daphnia pulex	Hermetia illucens	Chelonus insularis	Nilaparvata lugens	Aphidius gifuensis	Hermetia illucens
DiTV3a_F9_ORF1	DpTV1a	DjTV2a	IIV6	IIV LIz-CrIV	IV Kaz2018	IIV31	Trichoplusia ni ascovirus 2c	Trichoplusia ni ascovirus 6b	Heliothis virescens ascovirus 3h	Spodoptera frugiperda ascovirus 1a
DiTV3a_F9_ORF2	DjTV2a	IIV31	DpTV1a
DiTV3a_F9_ORF3	DjTV2a	IIV31	DpTV1a	Pithovirus LCPAC104	Cherax quadricarinatus iridovirus	Shrimp hemocyte iridescent virus	IIV22	IIV30
DiTV3a_F9_ORF4	Thermoleophilia bacterium	Corynebacterium canis	Corynebacterium atypicum	unclassified Corynebacterium	Corynebacterium phoceense	unclassified Corynebacterium	Leucobacter	Agrococcus casei LMG 22410	Corynebacterium sp. NML130628	Corynebacterium singulare
DiTV3a_F10_ORF1	DjTV2a	DpTV1a	IIV31	IIV6	IIV LIz-CrIV	IV Kaz2018	bacterium	Rhodospirillaceae bacterium	Anopheles minimus irodovirus	IIV22
DiTV3a_F10_ORF2	IIV31	Anopheles minimus irodovirus
DiTV3a_F11_ORF1	DjTV2a	IIV31	DpTV1a	Pithovirus LCPAC104	Cherax quadricarinatus iridovirus	Shrimp hemocyte iridescent virus	IIV30	IIV22
DiTV3a_F11_ORF2	DjTV2a	IIV31	DpTV1a
DiTV3a_F11_ORF3	Bombus impatiens	Bombus vancouverensis	Bombus terrestris	Pollicipes pollicipes	Salpingoeca rosetta	Pollicipes pollicipes	Trichogramma pretiosum	Hyalella azteca	Dermacentor silvarum	Rhipicephalus microplus
DiTV3a_F11_ORF4	DjTV2a	DpTV1a
DiTV3a_F11_ORF5	DjTV2a	DpTV1a	Heliothis virescens ascovirus 3f]	Proteobacteria bacterium	IIV LIz-CrIV	IIV6	IIV31	Trichoplusia ni ascovirus 2c	Trichoplusia ni ascovirus 6b	Verrucomicrobia bacterium
DiTV3a_F12_ORF1	DjTV2a	DpTV1a	Daucus carota subsp. sativus	Microthlaspi erraticum	Microbotryum intermedium	Solanum commersonii	Theobroma cacao	Mucuna pruriens	Populus euphratica	Handroanthus impetiginosus
DiTV3a_F12_ORF2	DjTV2a	DpTV1a	IIV6	IIV LIz-CrIV	IIV31	IV Kaz2018	Spodoptera frugiperda ascovirus 1a	WIV	[Heliothis virescens ascovirus 3f	IIV25
DiTV3a_F12_ORF3	No
DiTV3a_F12_ORF4	No
DiTV3a_F13_ORF1	No
DiTV3a_F13_ORF2	IIV22A	IIV30	IIV22	Anopheles minimus irodovirus	IIV3	WIV	IIV25	IIV31	IIV6	IIV LIz-CrIV
DiTV3a_F13_ORF3	DpTV1a	DjTV2a	Halyomorpha halys	Nematostella vectensis	Brugia malayi	Capra hircus	Xenopus tropicalis	Bursaphelenchus xylophilus	Adineta steineri	Trachymyrmex septentrionalis
DiTV3a_F13_ORF4	DjTV2a	Elm carlavirus]	Nerine latent virus
DiTV3a_F14_ORF1	DjTV2a	DpTV1a	Trichomonas vaginalis G3	Porphyridium purpureum	Dictyostelium purpureum	Strongyloides ratti	Paramecium tetraurelia strain d4-2	Zancudomyces culisetae	Rotaria sp. Silwood1	Rotaria magnacalcarata
DiTV3a_F14_ORF2	DjTV2a	DpTV1a
DiTV3a_F14_ORF3	DjTV2a	DpTV1a
DiTV3a_F15_ORF1	DjTV2a	DpTV1a	Anopheles minimus irodovirus	IIV6	IIV LIz-CrIV	IV Kaz2018	IIV31	Pithovirus LCPAC101	Trichoplusia ni ascovirus 6b	Melbournevirus
DiTV3a_F16_ORF1	DjTV2a	DpTV1a
DiTV3a_F16_ORF2	DjTV2a	DpTV1a	IIV6	IIV LIz-CrIV	IIV31	IIV3	Iridovirus LCIVAC01	IIV25	IIV30	WIV
DiTV3a_F17_ORF1	DjTV2a	DpTV1a	IIV LIz-CrIV	IV Kaz2018	IIV6	IIV31	Marseillevirus LCMAC202	Priestia taiwanensis	Desulfobacteraceae bacterium 4572_123	Candidatus Bipolaricaulota bacterium
DiTV3a_F17_ORF2	DpTV1a	[Alphaproteobacteria bacterium
DiTV3a_F17_ORF3	DpTV1a	DjTV2a	Lasius niger
DiTV3a_F18_ORF1	No
DiTV3a_F18_ORF2	DpTV1a	DjTV2a
DiTV3a_F18_ORF3	No
DiTV3a_F19_ORF1	Blattella germanica
DiTV3a_F19_ORF2	DjTV2a	DpTV1a	IV Kaz2018	IIV LIz-CrIV	IIV6	IIV31	Anopheles minimus irodovirus	IIV22	IIV25	IIV30
DiTV3a_F20_ORF1	DpTV1a	WIV	IIV25	IIV22	IIV30	IV Kaz2018	IIV6	IIV LIz-CrIV	IIV3	IIV31
DiTV3a_F20_ORF2	DjTV2a	DpTV1a
DiTV3a_F21_ORF1	DjTV2a	DpTV1a	IIV LIz-CrIV	IIV6	IIV31	IIV3	Anopheles minimus irodovirus	Cherax quadricarinatus iridovirus	IIV30	IIV25
DiTV3a_F21_ORF2	DjTV2a	DpTV1a	IIV30	Marseillevirus LCMAC103	IIV22
DiTV3a_F22_ORF1	DpTV1a	IIV25	DjTV2a	WIV	IIV22	IIV30	IIV31	IIV3	IIV6	IIV LIz-CrIV
DiTV3a_F22_ORF2	DpTV1a	DjTV2a	IIV6	IIV LIz-CrIV	IIV31	IIV22/Invertebrate iridescent virus 22	Anopheles minimus irodovirus	WIV	IIV25	IIV3
DiTV3a_F23_ORF1	DjTV2a	DpTV1a	IIV31	Anopheles minimus irodovirus	IIV22/Invertebrate iridescent virus 22	IIV30	IIV6	WIV	IIV25	IIV3
DiTV3a_F24_ORF1	DjTV2a	DpTV1a	Marseillevirus LCMAC103	bacterium	Flavobacteriaceae bacterium	Carp edema virus	bacterium	Marseillevirus LCMAC102	bacterium	Pithovirus LCPAC001
DiTV3a_F25_ORF1	DpTV1a	Matsumuraeses phaseoli granulovirus	Spodoptera frugiperda	Choristoneura fumiferana granulovirus	Amsacta moorei entomopoxvirus	Klebsiella pneumoniae	Trichoplusia ni single nucleopolyhedrovirus	Spodoptera exempta nucleopolyhedrovirus	Capitella teleta	Trichoplusia ni single nucleopolyhedrovirus
DiTV3a_F25_ORF2	No
DiTV3a_F26_ORF1	IIV3	Coemansia reversa NRRL 1564	Thelohania contejeani	Mycoplasmataceae bacterium	Anguilla anguilla	Sparus aurata	Oreochromis niloticus		Syngnathus acus	Erpetoichthys calabaricus
